# Supplementary material for: Lactate dehydrogenase D is a general dehydrogenase for D-2-hydroxyacids and is associated with D-lactic acidosis
Source: Nat Commun. 2023 Oct 20;14:6638. doi: 10.1038/s41467-023-42456-3 (PMC10589216; doi:10.1038/s41467-023-42456-3)
Supplement: Supplementary file 5 — Supplementary Data 1 [file 41467_2023_42456_MOESM5_ESM.xlsx]

## Sheet: Sheet1
Supplementary Data 1. Statistics of diffraction data and structure refinement
	mLDHD+FAD	mLDHDH405A +FAD	mLDHD+FAD +Mn+D-LAC	mLDHDH405A +FAD+D-LAC	mLDHDH405A	mLDHDH405A +FAD+D-2-HV	mLDHDH405A +FAD+D-2-HH	mLDHDH405A +FAD+D-2-HO	mLDHDH405A +FAD+D-2-HIV	mLDHDH405A +FAD+D-2-HIC	mLDHDH405A +FAD+D-2-HMV	mLDHD +FAD+Mn+PYR	mLDHD +FAD+Mn+2-KB	mLDHD +FAD+Mn+2-KV	mLDHD +FAD+Mn+2-KH	mLDHD +FAD+Mn+2-KIV	mLDHD +FAD+Mn+2-KIC	mLDHD +FAD+Mn+2-KMV
PDB ID	8JDC	8JDD	8JDE	8JDF	8JDG	8JDN	8JDO	8JDB	8JDP	8JDQ	8JDR	8JDS	8JDT	8JDU	8JDV	8JDX	8JDY	8JDZ
Diffraction data
Wavelength (Å)	0.9792	0.9792	0.9792	0.9792	0.9792	0.9792	1.0385	1.0385	0.9792	0.9792	1.0385	0.9792	0.9792	0.9792	1.0385	0.9792	0.9792	0.9792
Space group	I222	I222	I222	I222	I222	I222	I222	I222	I222	I222	I222	I222	I222	I222	I222	I222	I222	I222
Cell parameters
a, b, c (Å)	81.5, 103.2, 122.6	81.0, 103.4, 122.2	82.1, 102.4, 123.4	81.1, 103.4, 122.4	81.4, 103.4, 122.2	81.5, 103.1, 122.6	81.4, 102.9, 122.4	81.1, 103.1, 122.1	81.8, 102.5, 122.9	81.3, 103.0, 122.5	82.5, 101.7, 123.5	81.3, 102.7, 122.3	81.9, 102.6, 122.3	81.7, 103.0, 122.3	82.8, 101.4, 124.6	81.8, 102.2, 123.2	81.7, 102.1, 123.1	82.1, 102.6, 122.9
α, β, γ (°)	90, 90, 90	90, 90, 90	90, 90, 90	90, 90, 90	90, 90, 90	90, 90, 90	90, 90, 90	90, 90, 90	90, 90, 90	90, 90, 90	90, 90, 90	90, 90, 90	90, 90, 90	90, 90, 90	90, 90, 90	90, 90, 90	90, 90, 90	90, 90, 90
Resolution (Å)	31.68-1.70 (1.76-1.70)a	28.26-1.55 (1.61-1.55)	34.19-1.73 (1.79-1.73)	31.73-1.69 (1.75-1.69)	30.55-1.31 (1.36-1.31)	28.34-1.56 (1.62-1.56)	33.88 -1.72 (1.78-1.72)	33.77-1.75 (1.81-1.75)	29.81-1.60 (1.66-1.60)	30.62- 1.39 (1.44-1.39)	34.3-1.64 (1.70-1.64)	29.72-1.64 (1.69-1.64)	32.01-1.55 (1.61-1.55)	30.57-1.67 (1.73-1.67)	32.62-1.96 (2.03-1.96)	26.63-2.00 (2.07-2.00)	34.02-1.59 (1.65-1.59)	34.13-1.56 (1.62-1.56)
Total reflections	369817	806050	326964	716896	1522281	526260	719432	679102	788978	1137949	823795	513039	990622	465724	496275	465927	886449	962013
Unique reflections	51036	73277	51742	56966	123297	72283	54453	51724	67251	97882	63581	59000	74388	59956	37764	35168	69238	73893
Average I/σ(I)	19.3 (2.4)	21.4 (2.9)	24.2 (2.5)	22.5 (5.9)	10.0 (1.7)	18.7 (2.3)	35.3 (6.7)	43.6 (9.0)	26.3 (6.4)	28.4 (1.7)	39.3 (6.8)	19.3 (2.3)	14.0 (2.2)	22.7 (2.7)	18.5 (3.6)	31.0 (7.0)	22.0 (2.1)	16.8 (1.7)
Average redundancy	7.2 (6.1)	11.0 (4.7)	6.3 (5.7)	12.6 (9.7)	12.3 (7.3)	7.3 (3.3)	12.5 (13.6)	12.4 (13.3)	11.7 (6.5)	11.6 (5.7)	6.8 (5.6)	8.7 (5.9)	13.3 (13.6)	7.8 (5.6)	13.1 (13.1)	13.2 (12.9)	12.8 (12.0)	13.0 (10.9)
Completeness (%)	88.9 (99.9)	98.4 (88.8)	94.5 (99.9)	98.6 (97.1)	100.0 (99.8)	98.3 (86.7)	99.60 (98.74)	99.8 (99.0)	98.5 (87.9)	94.9 (69.8)	99.8 (98.5)	93.1 (96.5)	99.4 (98.8)	99.8 (99.3)	99.46 (95.40)	99.8 (99.7)	100.0 (100.0)	100.0 (100.0)
Rmergeb	0.054 (0.76)	0.061 (0.66)	0.039 (0.64)	0.097 (1.12)	0.149 (0.92)	0.061 (0.53)	0.063 (0.31)	0.060 (0.28)	0.062 (0.44)	0.038 (0.747)	0.054 (0.27)	0.061 (0.74)	0.097 (1.29)	0.047 (0.68)	0.140 (0.800)	0.072 (0.38）	0.057 (1.33)	0.074 (1.31)
CC1/2 (%)	99.9 (82.3)	99.9 (75.3)	99.9 (83.9)	99.8 (85.2)	99.2 (68.4)	99.8 (75.2)	99.9 (97.8)	99.9 (98.1)	99.8 (86.2)	100.0 (65.7)	99.9 (97.7)	99.9 (78.7)	99.7 (77.6)	99.9 (81.8)	99.7 (93.3)	99.9 (98.2)	100.0 (67.1)	99.9 (68.6)
Refinement and structure model
No. of reflections (Fo > 0σ(Fo))
Working set	48495	69613	49172	54155	117212	68680	52445	49719	64021	92966	61578	56032	70680	57008	35766	33166	65782	70262
Test set	2533	3664	2566	2808	6080	3598	2000	2000	3228	4911	2000	2964	3701	2942	1996	2000	3455	3623
Rwork/Rfree (%)c	17.9/19.4	17.0/18.7	17.4/19.7	17.2/18.8	18.5/20.5	17.2/18.9	16.2/18.1	15.7/18.0	17.2/18.5	17.2/19.0	16.3/18.0	17.6/19.2	18.2/21.1	18.0/19.9	16.8/20.5	16.3/18.6	17.5/20.4	18.0/20.5
Number of atoms	3762	3861	3790	3862	3923	3853	3902	3914	3855	3952	3858	3792	3833	3780	3713	3786	3839	3849
Protein	3404	3431	3436	3431	3413	3413	3431	3431	3413	3431	3413	3436	3413	3410	3399	3418	3436	3418
Ligand	53	53	59	59	60	61	62	64	61	62	62	59	60	61	62	61	62	62
Metal ion	-	-	1	-	-	-	-	-	-	-	-	1	1	1	1	1	1	1
Water	303	359	294	372	450	379	409	419	363	459	383	296	359	308	251	327	308	330
No. of protein residues	454	456	458	456	456	456	456	456	455	456	456	456	455	455	454	455	455	454
Missing residues	22-26, 304, 334-336	22-26, 335-336	22-26	22-26, 335-336	22-26, 335-336	22-26, 335-336	22-26, 335-336	22-26, 335-336	22-26, 335-336, 360	22-26, 335-336	22-26, 335-336	22-26, 335-336	22-26, 334-336	22-26, 325, 335-336	22-26, 333-336	22-26, 292, 335-336	22-26, 292, 335-336	22-26, 292, 335-336, 413
Wilson B-factor (Å2)	28.3	21.1	28.7	18.7	16.5	20.1	18.8	21.3	18.3	18.3	14.7	26	24.2	25.6	20.8	25.5	24.8	25.2
Average B-factor (Å2)	34.4	26.9	34.8	23.7	22.3	25.5	23.2	26.3	23.4	24.4	19.5	32.7	30.3	32	23.8	29	31	31.3
Protein	34	26.2	34.4	23	21.4	24.7	22.3	25.6	22.6	23.4	18.6	32.3	29.8	31.5	23.4	28.5	30.4	30.7
Ligand	24.8	18	25.3	15.4	15	17.8	15.5	18.7	15.7	17.1	12.4	24.5	22.3	24.1	16.8	20.8	22.9	23.6
Metal ion	-	-	28.2	-	-	-	-	-	-	-	-	26.5	21.8	25.2	17.8	23.9	21.6	24.15
Water	40.5	34.7	41.4	31.5	30.1	33.4	31.9	33.9	32.4	33	28.94	38.7	36.8	38.4	31.5	35.8	38.5	37.6
R.m.s. deviations
Bond lengths (Å)	0.008	0.007	0.006	0.007	0.005	0.007	0.007	0.009	0.005	0.005	0.007	0.009	0.008	0.007	0.008	0.005	0.006	0.006
Bond angles (°)	0.96	1.05	0.92	1.03	1.02	1.08	1.09	1.07	0.96	1.03	1.05	1.01	1.09	1.08	1.08	0.82	1.09	1.02
Ramachandran plot (%)
Favored	98	97.6	97.6	98	98	97.6	97.8	97.4	97.6	97.2	97.6	97.4	97.6	98.4	97.1	97.8	97.6	98
Allowed	2	2.4	2.4	2	2	2.4	2.2	2.6	2.4	2.9	2.4	2.6	2.4	1.6	2.9	2.2	2.4	2
Outliers	0	0	0	0	0	0	0	0	0	0	0	0	0	0	0	0	0	0
a Numbers in parentheses represent the highest resolution shell.
b Rmerge = ∑hkl∑i|Ii (hkl)−<I (hkl)>|/∑hkl∑iIi (hkl).
c R = ∑hkl||Fo|−|Fc||/∑hkl|Fo|.

## Sheet: Sheet2
30.55-1.31	28.34-1.56	33.88 -1.72	33.77-1.75	29.81-1.60	30.62- 1.39	34.3-1.64	29.72-1.64	32.01-1.55	30.57-1.67	32.62-1.96	26.63-2.00 (2.07-2.00)	34.02-1.59 (1.65-1.59)	34.13-1.56 (1.62-1.56)
(1.36-1.31)	(1.62-1.56)	(1.78-1.72)	(1.81-1.75)	(1.66-1.60)	(1.44-1.39)	(1.70-1.64)	(1.69-1.64)	(1.61-1.55)	(1.73-1.67)	(2.03-1.96)		886449	962013
30.55-1.31 (1.36-1.31)	28.34-1.56 (1.62-1.56)	33.88 -1.72 (1.78-1.72)	33.77-1.75 (1.81-1.75)	29.81-1.60 (1.66-1.60)	30.62- 1.39 (1.44-1.39)	34.3-1.64 (1.70-1.64)	29.72-1.64 (1.69-1.64)	32.01-1.55 (1.61-1.55)	30.57-1.67 (1.73-1.67)	32.62-1.96 (2.03-1.96)	26.63-2.00 (2.07-2.00)	34.02-1.59 (1.65-1.59) 886449	34.13-1.56 (1.62-1.56) 962013
30.55-1.31 (1.36-1.31)	28.34-1.56 (1.62-1.56)	33.88 -1.72 (1.78-1.72)	33.77-1.75 (1.81-1.75)	29.81-1.60 (1.66-1.60)	30.62- 1.39 (1.44-1.39)	34.3-1.64 (1.70-1.64)	29.72-1.64 (1.69-1.64)	32.01-1.55 (1.61-1.55)	30.57-1.67 (1.73-1.67)
