# Supplementary material for: Lactate dehydrogenase D is a general dehydrogenase for D-2-hydroxyacids and is associated with D-lactic acidosis
Source: Nat Commun. 2023 Oct 20;14:6638. doi: 10.1038/s41467-023-42456-3 (PMC10589216; doi:10.1038/s41467-023-42456-3)
Supplement: Supplementary file 6 — Source Data [file 41467_2023_42456_MOESM6_ESM.xlsx]

## Sheet: Table 1
	Table 1.
	Kinetic parameters:
	Substrate	D-lactate	D-2-hydroxybutyrate	DL-2-hydroxyvalerate	DL-2-hydroxyhexanoate	DL-2-hydroxyoctanoate	D-2-hydroxyisovalerate	DL-2-hydroxyisocaproate	DL-2-hydroxy-3-methyl-valerate	D-2-hydroxy-3-phenyl-propionate
	Michaelis-Menten
	Best-fit values
	Vmax	1.218	1.601	1.123	1.478	0.4089	1.11	0.9019	1.005	0.7883
	Km	0.1223	0.06287	0.0314	0.03487	0.104	0.01389	0.006508	0.01653	0.3369
	Std. Error
	Vmax	0.01268	0.0174	0.02087	0.01462	0.01041	0.01786	0.01661	0.01252	0.03693
	Km	0.004573	0.002767	0.002674	0.001553	0.008894	0.001145	0.000735	0.001033	0.0444
	95% CI (profile likelihood)
	Vmax	1.193 to 1.244	1.566 to 1.636	1.083 to 1.164	1.448 to 1.507	0.3880 to 0.4299	1.074 to 1.146	0.8684 to 0.9354	0.9802 to 1.031	0.7139 to 0.8626
	Km	0.1135 to 0.1317	0.05757 to 0.06862	0.02688 to 0.03663	0.03175 to 0.03800	0.08607 to 0.1219	0.01159 to 0.01620	0.005025 to 0.007991	0.01445 to 0.01861	0.2476 to 0.4263
	Goodness of Fit
	Degrees of Freedom	46	46	46	46	43	46	43	46	46
	R squared	0.9949	0.9919	0.9683	0.9902	0.9752	0.9435	0.8822	0.9749	0.9594
	Sum of Squares	0.04286	0.1274	0.2588	0.1211	0.02127	0.2648	0.2674	0.122	0.1135
	Sy.x	0.03052	0.05263	0.07501	0.0513	0.02224	0.07587	0.07886	0.05151	0.04968
	Constraints
	Km	Km > 0	Km > 0	Km > 0	Km > 0	Km > 0	Km > 0	Km > 0	Km > 0	Km > 0
	Number of points
	# of X values	48	48	48	48	45	48	45	48	48
	# Y values analyzed	48	48	48	48	45	48	45	48	48
	Condition: 50 mM Tris-HCl (pH 7.4), 2 μg enzyme, 50 μM MnCl2, 200 μM PMS, 100 μM DCIP, varied concentrations of substrate
	Data points:
	D-lactate (mM)	V (μmol mg-1 min-1)
		#1	#2	#3
	0.002	0.03072	0.01386	0.06962
	0.004	0.03985	0.00457	0.01433
	0.006	0.07449	0.05032	0.06857
	0.008	0.02072	0.06167	0.09472
	0.01	0.0888	0.08929	0.07203
	0.02	0.16082	0.15047	0.14603
	0.04	0.27676	0.25949	0.30636
	0.06	0.42476	0.36753	0.48494
	0.08	0.50024	0.4953	0.46373
	0.1	0.51208	0.48494	0.55006
	0.2	0.76022	0.7691	0.82189
	0.4	0.95607	0.89293	0.98025
	0.6	1.00787	1.02711	1.0725
	0.8	1.01675	1.04487	1.05523
	1	1.0799	1.08878	1.08088
	2	1.14699	1.1317	1.11838
	D-2-hydroxybutyrate (mM)	V (μmol mg-1 min-1)
		#1	#2	#3
	0.002	0.0227009	-0.0244408	0.0681041
	0.004	0.0340527	0.0336157	0.0301236
	0.006	0.106522	0.103029	0.0991003
	0.008	0.150615	0.136645	0.159783
	0.01	0.137518	0.161528	0.165022
	0.02	0.353181	0.371517	0.40033
	0.04	0.755258	0.669255	0.65834
	0.06	0.824672	0.808955	0.8465
	0.08	0.965681	0.885354	0.854358
	0.1	0.985764	1.00497	0.918096
	0.2	1.19924	1.20972	1.24246
	0.4	1.35772	1.3909	1.42015
	0.6	1.38871	1.40181	1.38478
	0.8	1.40268	1.42582	1.44285
	1	1.49087	1.50047	1.52972
	2	1.64061	1.62795	1.6441
	DL-2-hydroxyvalerate (mM)	V (μmol mg-1 min-1)
		#1	#2	#3
	0.002	0.0785818	0.023575	0.0109148
	0.004	0.0196458	0.0454032	0.0715962
	0.006	0.107831	0.0493323	0.0702865
	0.008	0.0777091	0.0794545	0.11176
	0.01	0.19951	0.165458	0.154981
	0.02	0.473673	0.449661	0.486334
	0.04	0.681042	0.701561	0.679295
	0.06	0.870075	0.858723	0.84519
	0.08	0.905436	0.884917	0.85916
	0.1	0.880551	0.870075	0.874439
	0.2	0.944727	0.955641	0.997987
	0.4	1.06391	1.05911	1.07395
	0.6	1.02374	1.00803	1.05037
	0.8	1.00192	1.01414	1.00716
	1	1.03902	1.04863	1.06435
	2	1.09534	1.10975	1.14424
	DL-2-hydroxyhexanoate (mM)	V (μmol mg-1 min-1)
		#1	#2	#3
	0.002	0.0936432	0.0281937	0.0251729
	0.004	0.15891	0.109699	0.197356
	0.006	0.159935	0.21991	0.202994
	0.008	0.275785	0.233238	0.29834
	0.01	0.386509	0.326021	0.317819
	0.02	0.578125	0.582307	0.542341
	0.04	0.826291	0.815137	0.825826
	0.06	0.910872	0.908083	0.909013
	0.08	1.0238	1.00893	1.02008
	0.1	1.00289	1.08143	1.0633
	0.2	1.23944	1.33517	1.27197
	0.4	1.39884	1.35934	1.44485
	0.6	1.38583	1.41371	1.4244
	0.8	1.38048	1.28684	1.3684
	1	1.47087	1.50154	1.44578
	2	1.38713	1.33819	1.59858
	DL-2-hydroxyoctanoate (mM)	V (μmol mg-1 min-1)
		#1	#2	#3
	0.002	0.0453112	0.00302075	0.0392697
	0.004	0.00185892	0.0213776	-0.00371784
	0.006	-0.00768918	-0.00615134	0.0194793
	0.008	0.0408963	0.0446141	0.0237013
	0.01	0.036249	0.00418257	0.036249
	0.02	0.0404316	0.0390374	0.0432199
	0.04	0.0785395	0.0738922	0.0664565
	0.06	0.142208	0.166838	0.14732
	0.08	0.187751	0.177062	0.182174
	0.1	0.241195	0.217959	0.226574
	0.2	0.297892	0.305793	0.303466
	0.4	0.324847	0.303004	0.311834
	0.6	0.333677	0.352266	0.35366
	0.8	0.355519	0.363954	0.334736
	1	0.36249	0.371552	0.371552
	D-2-HIV (mM)	V (μmol mg-1 min-1)
		#1	#2	#3
	0.002	0.404077	0.377138	0.323261
	0.004	0.343145	0.330317	0.285419
	0.006	0.359179	0.256557	0.359179
	0.008	0.397663	0.40087	0.384835
	0.01	0.484892	0.485436	0.366798
	0.02	0.635965	0.604882	0.618203
	0.04	0.788912	0.790392	0.810621
	0.06	0.900909	0.860452	0.869333
	0.08	0.91423	0.9463	0.881667
	0.1	0.915217	0.909296	0.884134
	0.2	1.02968	1.03067	1.02672
	0.4	1.04152	1.06175	1.10911
	0.6	1.11923	1.09357	1.08075
	0.8	1.07112	1.10319	1.09999
	1	1.10763	1.14069	1.0953
	2	1.16487	1.18805	1.24677
	DL-2-HIC (mM)	V (μmol mg-1 min-1)
		#1	#2	#3
	0.002	0.161631	0.206528	0.323261
	0.004	0.395097	0.511831	0.493872
	0.006	0.448974	0.336731	0.484251
	0.008	0.586873	0.538769	0.541976
	0.02	0.566398	0.54765	0.530875
	0.04	0.702571	0.7302	0.705531
	0.06	0.765723	0.743521	0.735627
	0.08	0.802233	0.796806	0.673461
	0.1	0.783978	0.745988	0.821475
	0.2	0.854531	0.902389	0.895975
	0.4	0.924591	0.899922	0.940872
	0.6	0.946793	0.901896	0.922617
	0.8	0.902389	0.933965	0.980343
	1	0.943662	0.982301	0.956723
	2	0.95237	0.987199	1.00026
	DL-2-HMV (mM)	V (μmol mg-1 min-1)
		#1	#2	#3
	0.002	0.227694	0.0320696	0.0250337
	0.004	0.186004	0.0352765	0.272592
	0.006	0.32711	0.288626	0.282212
	0.008	0.343145	0.359179	0.346352
	0.01	0.334146	0.313466	0.357003
	0.02	0.520021	0.529395	0.561464
	0.04	0.765705	0.741216	0.703121
	0.06	0.836276	0.859958	0.843677
	0.08	0.837541	0.816317	0.822847
	0.1	0.862425	0.830356	0.828382
	0.2	0.929525	0.891041	0.907816
	0.4	0.936925	0.968502	0.99169
	0.6	0.994818	0.957812	0.937676
	0.8	0.924098	0.937912	0.892028
	1	1.02968	0.99169	1.01685
	2	1.04152	1.0726	1.03955
	D-2-hydroxy-3-phenyl-propionate (mM)	V (μmol mg-1 min-1)
		#1	#2	#3
	0.002	0.0592067	0.0422905	-0.270659
	0.004	0.084581	0.0169162	0.0253743
	0.006	-0.00906224	0.00302075	0.00302075
	0.008	0.0167303	0.0260249	0.00557677
	0.01	0.0434988	0.0024166	0.0773312
	0.02	0.00512612	0.0476729	0.0574125
	0.04	0.0517738	0.0707404	0.0625386
	0.06	0.107817	0.0882988	0.1041
	0.08	0.13849	0.131054	0.144996
	0.1	0.148714	0.167768	0.190075
	0.2	0.316481	0.264432	0.284415
	0.4	0.450073	0.470065	0.51415
	0.6	0.485443	0.491082	0.547982
	0.8	0.532116	0.530722	0.567436
	1	0.599502	0.590672	0.593461
	2	0.658058	0.645975	0.675718

## Sheet: Fig 1a
	Fig 1a
	Metal ion	V (μmol mg-1 min-1)
		#1	#2	#3	Mean	SEM
	Control	0.011219	0.049351	-0.02503	0.01185	0.02147
	Mg2+	0.086497	0.022364	0.024337	0.0444	0.02106
	Ca2+	0.026363	0.070378	0.143111	0.07995	0.03404
	Mn2+	0.701901	0.767336	0.727322	0.7322	0.01905
	Fe2+	0.012082	0.011141	-0.06512	-0.01397	0.02558
	Co2+	0.376293	0.372527	0.318389	0.3557	0.01871
	Ni2+	0.183674	0.122005	0.052803	0.1195	0.0378
	Cu2+	-0.03271	-0.05273	0.096034	0.003531	0.04661
	Zn2+	-0.09501	0.023381	-0.10396	-0.05853	0.04104
	Cd2+	0.040407	0.003216	0.017811	0.02048	0.01082
	Condition: 50 mM Tris-HCl (pH 7.4), 2 μg enzyme, 1 mM metal ion, 200 μM PMS, 100 μM DCIP, 1 mM D-lactate

## Sheet: Fig 1b
	Fig 1b
	pH	V (μmol mg-1 min-1)
		#1	#2	#3	Mean	SEM
	5.8	0.032482	-0.0033	0.022362	0.01718	0.01065
	6.2	0.099801	0.079793	0.092033	0.09054	0.005824
	6.6	0.312584	0.327459	0.303437	0.3145	0.007
	7.0	0.620774	0.640781	0.633014	0.6315	0.005823
	7.4	0.840853	0.824847	0.846973	0.8376	0.006596
	7.8	0.734618	0.706844	0.757215	0.7329	0.01457
	8.2	0.572521	0.548126	0.552984	0.5579	0.007455
	8.6	0.410344	0.403838	0.371507	0.3952	0.01201
	Condition: 66 mM sodium phosphate (pH 5.8 - 8.6), 2 μg enzyme, 50 μM MnCl2, 200 μM PMS, 100 μM DCIP, 1 mM D-lactate

## Sheet: Fig 1c
	Fig 1c
	Data points:					Kinetic parameters:
	D-lactate (mM)	V (μmol mg-1 min-1)				Michaelis-Menten
		#1	#2	#3		Best-fit values
	0.002	0.03072	0.01386	0.06962		Vmax	1.218
	0.004	0.03985	0.00457	0.01433		Km	0.1223
	0.006	0.07449	0.05032	0.06857		Std. Error
	0.008	0.02072	0.06167	0.09472		Vmax	0.01268
	0.01	0.0888	0.08929	0.07203		Km	0.004573
	0.02	0.16082	0.15047	0.14603		95% CI (profile likelihood)
	0.04	0.27676	0.25949	0.30636		Vmax	1.193 to 1.244
	0.06	0.42476	0.36753	0.48494		Km	0.1135 to 0.1317
	0.08	0.50024	0.4953	0.46373		Goodness of Fit
	0.1	0.51208	0.48494	0.55006		Degrees of Freedom	46
	0.2	0.76022	0.7691	0.82189		R square	0.9949
	0.4	0.95607	0.89293	0.98025		Absolute Sum of Squares	0.04286
	0.6	1.00787	1.02711	1.0725		Sy.x	0.03052
	0.8	1.01675	1.04487	1.05523		Constraints
	1	1.0799	1.08878	1.08088		Km	Km > 0
	2	1.14699	1.1317	1.11838
						Number of points
						# of X values	48
						# Y values analyzed	48
	Condition: 50 mM Tris-HCl (pH 7.4), 2 μg enzyme, 50 μM MnCl2, 200 μM PMS, 100 μM DCIP, 0-2 mM D-lactate

## Sheet: Fig 1d+Fig S4
	Fig 1d and Supplementary Fig 4
	Substrate	V (μmol mg-1 min-1)
		#1	#2	#3	Mean	SEM
	D-LAC	1.0799	1.08878	1.08088	1.083	0.00281
	L-LAC	-0.01083	0.022821	0.026005	0.01267	0.01178
	D-MAL	-0.03227	-0.06146	-0.04087	-0.04487	0.00866
	D-2-HG	-0.01635	-0.01539	0.040865	0.003042	0.01891
	D-2-HB	1.49072	1.50032	1.52957	1.507	0.01168
	DL-2-HV	1.03892	1.04852	1.06424	1.051	0.007379
	DL-2-HH	1.52957	1.50139	1.44563	1.492	0.02466
	DL-2-HO	0.304833	0.318309	0.333178	0.3188	0.008186
	D-2-HIV	1.10752	1.14058	1.09519	1.114	0.01355
	DL-2-HIC	0.943568	0.982203	0.956628	0.9608	0.01135
	DL-2-HMV	1.02958	0.991591	1.01675	1.013	0.01116
	GLC	0.000106	-0.02622	-0.02091	-0.01567	0.008038
	D-2-HPL	0.007112	0.048932	0.065915	0.04065	0.01747
	D-2-HPP	0.599442	0.590613	0.593402	0.5945	0.002606
	DL-3-HB	-0.0225	-0.00563	-0.01284	-0.01366	0.004887
	DL-2-HAP	-0.0346	-0.0397	0.018151	-0.01872	0.01849
	Condition: 50 mM Tris-HCl (pH 7.4), 2 μg enzyme, 50 μM MnCl2, 200 μM PMS, 100 μM DCIP, 1 mM substrate or substrate analog

## Sheet: Fig 4a
	Fig 4a
	The specific activity (μmol mg-1 min-1) of WT and mutant LDHD for different substrates:
	mLDHD protein	Substrate
		D-LAC					D-2-HIV					DL-2-HIC
		#1	#2	#3	Mean	SEM	#1	#2	#3	Mean	SEM	#1	#2	#3	Mean	SEM
	WT	1.0799	1.08878	1.08088	1.08319	0.00280998	1.10752	1.14058	1.09519	1.11443	0.0135495	0.943568	0.982203	0.956628	0.9608	0.0113463
	T228M	0.0266598	0.0197017	0.0251353	0.0238322	0.00211166	0.00132908	0.0179035	0.0132908	0.0108411	0.00493891	0.0281061	0.0157535	0.0383088	0.0273895	0.006521
	R347W	0.0979624	0.0289713	0.00859319	0.0451756	0.027041	0.0689477	0.0666225	0.0341706	0.0565803	0.0112249	0.024162	0.0735982	0.0600512	0.0526038	0.0147488
	W351C	0.11474	0.154519	0.111941	0.127067	0.0137499	0.205692	0.116939	0.193299	0.171976	0.0277505	0.176907	0.137528	0.211489	0.175308	0.0213657
	T440M	0.00924349	0.00853837	0.0235472	0.0137763	0.00488966	0.0166901	0.00903462	0.00996341	0.0118961	0.00241198	0.0193921	0.0185477	0.0232198	0.0203865	0.00143746
	Condition: 50 mM Tris-HCl (pH 7.4), 2 μg enzyme, 50 μM MnCl2, 200 μM PMS, 100 μM DCIP, 1 mM substrate

## Sheet: Fig S2a
Supplementary Fig 2a.
Gel filtration analysis of mLDHD (G200 10/300)
Volume (mL)	A280 (mAU)	Volume (mL)	A450 (mAU)
0.000511	22.2968	0.001855	9.24629
0.001177	22.3171	0.005187	9.33598
0.001844	22.3419	0.008519	9.38285
0.00251	22.3588	0.01185	9.34779
0.003176	22.3517	0.015182	9.25872
0.003843	22.3392	0.018514	9.11359
0.004509	22.326	0.021846	9.00689
0.005176	22.3134	0.025178	8.95663
0.005842	22.3005	0.02851	8.95154
0.006508	22.2961	0.031842	8.94227
0.007175	22.2864	0.035174	8.88963
0.007841	22.271	0.038506	8.78528
0.008507	22.255	0.041837	8.62022
0.009174	22.2385	0.045169	8.43283
0.00984	22.2224	0.048501	8.22658
0.010506	22.1975	0.051833	8.02909
0.011173	22.157	0.055165	7.83578
0.011839	22.1103	0.058497	7.61041
0.012506	22.0632	0.061829	6.98087
0.013172	22.016	0.065161	6.7239
0.013838	21.9682	0.068492	6.50225
0.014505	21.9214	0.071824	6.34715
0.015171	21.8636	0.075156	6.22673
0.015837	21.8093	0.078488	6.11748
0.016504	21.7579	0.08182	6.00052
0.01717	21.7061	0.085152	5.87334
0.017836	21.6554	0.088484	5.7426
0.018503	21.6039	0.091816	5.62366
0.019169	21.5655	0.095148	5.53091
0.019835	21.5515	0.098479	5.4912
0.020502	21.5409	0.101811	5.5235
0.021168	21.5293	0.105143	5.60419
0.021835	21.5178	0.108475	5.7027
0.022501	21.5064	0.111807	5.77552
0.023167	21.4946	0.115139	5.79321
0.023834	21.4905	0.118471	5.7335
0.0245	21.4921	0.121803	5.58501
0.025166	21.4946	0.125134	5.34857
0.025833	21.4972	0.128466	5.06492
0.026499	21.4997	0.131798	4.76393
0.027165	21.5022	0.13513	4.45055
0.027832	21.5053	0.138462	4.14222
0.028498	21.5104	0.141794	3.87842
0.029164	21.4986	0.145126	3.65385
0.029831	21.4766	0.148458	3.46374
0.030497	21.4537	0.151789	3.31712
0.031164	21.4309	0.155121	3.21337
0.03183	21.4078	0.158453	3.13655
0.032496	21.3791	0.161785	3.07731
0.033163	21.3412	0.165117	3.02294
0.033829	21.2833	0.168449	2.96291
0.034495	21.2189	0.171781	2.90158
0.035162	21.1527	0.175113	2.84017
0.035828	21.0888	0.178445	2.78829
0.036494	21.0256	0.181776	2.75594
0.037161	20.9642	0.185108	2.72826
0.037827	20.8841	0.18844	2.70176
0.038494	20.7855	0.191772	2.68227
0.03916	20.6819	0.195104	2.66068
0.039826	20.5783	0.198436	2.63319
0.040493	20.4747	0.201768	2.62027
0.041159	20.3733	0.2051	2.61236
0.041825	20.269	0.208431	2.59335
0.042492	20.1506	0.211763	2.56472
0.043158	20.0278	0.215095	2.53021
0.043824	19.9079	0.218427	2.48074
0.044491	19.786	0.221759	2.40909
0.045157	19.666	0.225091	2.33642
0.045823	19.559	0.228423	2.27683
0.04649	19.4559	0.231755	2.2293
0.047156	19.3488	0.235087	2.19062
0.047823	19.2377	0.238418	2.15145
0.048489	19.1256	0.24175	2.1019
0.049155	19.0163	0.245082	2.04149
0.049822	18.9098	0.248414	1.97651
0.050488	18.8259	0.251746	1.91466
0.051154	18.7119	0.255078	1.86613
0.051821	18.5898	0.25841	1.83428
0.052487	18.4652	0.261742	1.81656
0.053153	18.343	0.265073	1.7947
0.05382	18.2218	0.268405	1.76403
0.054486	18.1196	0.271737	1.74407
0.055152	18.0156	0.275069	1.73218
0.055819	17.8921	0.278401	1.7183
0.056485	17.7664	0.281733	1.6998
0.057152	17.6419	0.285065	1.68134
0.057818	17.5173	0.288397	1.65708
0.058484	17.394	0.291728	1.62835
0.059151	17.2778	0.29506	1.59579
0.059817	16.3012	0.298392	1.56571
0.060483	16.0503	0.301724	1.54912
0.06115	15.9101	0.305056	1.55851
0.061816	15.7707	0.308388	1.58076
0.062482	15.6313	0.31172	1.59744
0.063149	15.5304	0.315052	1.61039
0.063815	15.4208	0.318384	1.61307
0.064481	15.31	0.321715	1.59542
0.065148	15.1962	0.325047	1.57071
0.065814	15.0857	0.328379	1.54713
0.066481	14.9758	0.331711	1.52453
0.067147	14.889	0.335043	1.51546
0.067813	14.8208	0.338375	1.50468
0.06848	14.7531	0.341707	1.48912
0.069146	14.6849	0.345039	1.4884
0.069812	14.6167	0.34837	1.51174
0.070479	14.5513	0.351702	1.54367
0.071145	14.4819	0.355034	1.59345
0.071811	14.4389	0.358366	1.65599
0.072478	14.3916	0.361698	1.71772
0.073144	14.3343	0.36503	1.7666
0.073811	14.2797	0.368362	1.79654
0.074477	14.2221	0.371694	1.80541
0.075143	14.1662	0.375026	1.79409
0.07581	14.1161	0.378357	1.76772
0.076476	14.0764	0.381689	1.73755
0.077142	14.0235	0.385021	1.71378
0.077809	13.9656	0.388353	1.69858
0.078475	13.905	0.391685	1.68705
0.079141	13.8468	0.395017	1.67741
0.079808	13.7893	0.398349	1.67059
0.080474	13.7402	0.401681	1.66633
0.08114	13.6864	0.405012	1.66211
0.081807	13.6274	0.408344	1.6604
0.082473	13.5626	0.411676	1.65552
0.08314	13.5047	0.415008	1.6407
0.083806	13.444	0.41834	1.61619
0.084472	13.3801	0.421672	1.57566
0.085139	13.3187	0.425004	1.53627
0.085805	13.2559	0.428336	1.50435
0.086471	13.1875	0.431667	1.47603
0.087138	13.1207	0.434999	1.46802
0.087804	13.049	0.438331	1.47324
0.08847	12.9855	0.441663	1.47285
0.089137	12.9281	0.444995	1.46784
0.089803	12.8732	0.448327	1.46065
0.09047	12.8173	0.451659	1.43161
0.091136	12.7662	0.454991	1.39655
0.091802	12.7069	0.458323	1.35998
0.092469	12.653	0.461654	1.32368
0.093135	12.5999	0.464986	1.29684
0.093801	12.5665	0.468318	1.27386
0.094468	12.5364	0.47165	1.24468
0.095134	12.5051	0.474982	1.20813
0.0958	12.475	0.478314	1.18457
0.096467	12.444	0.481646	1.15501
0.097133	12.4128	0.484978	1.12199
0.097799	12.3931	0.488309	1.09092
0.098466	12.381	0.491641	1.0637
0.099132	12.3734	0.494973	1.0393
0.099799	12.3664	0.498305	1.02832
0.100465	12.3595	0.501637	1.02999
0.101131	12.3532	0.504969	1.03687
0.101798	12.3483	0.508301	1.04553
0.102464	12.349	0.511633	1.04109
0.10313	12.3517	0.514965	1.02309
0.103797	12.355	0.518296	0.990286
0.104463	12.3581	0.521628	0.955639
0.105129	12.3612	0.52496	0.924612
0.105796	12.3643	0.528292	0.897532
0.106462	12.3704	0.531624	0.878613
0.107128	12.3758	0.534956	0.864202
0.107795	12.3678	0.538288	0.850362
0.108461	12.3574	0.54162	0.844186
0.109128	12.3457	0.544951	0.847572
0.109794	12.3342	0.548283	0.843162
0.11046	12.3233	0.551615	0.839025
0.111127	12.3111	0.554947	0.830852
0.111793	12.282	0.558279	0.810182
0.112459	12.2411	0.561611	0.779662
0.113126	12.2003	0.564943	0.748554
0.113792	12.1584	0.568275	0.722849
0.114458	12.1138	0.571607	0.707804
0.115125	12.0689	0.574938	0.695541
0.115791	12.0179	0.57827	0.68186
0.116457	11.9539	0.581602	0.675542
0.117124	11.8899	0.584934	0.668862
0.11779	11.8299	0.588266	0.653723
0.118457	11.7617	0.591598	0.642426
0.119123	11.6974	0.59493	0.635988
0.119789	11.6342	0.598261	0.629942
0.120456	11.5456	0.601593	0.623248
0.121122	11.445	0.604925	0.621328
0.121788	11.3384	0.608257	0.625414
0.122455	11.236	0.611589	0.62264
0.123121	11.13	0.614921	0.606876
0.123787	11.031	0.618253	0.596746
0.124454	10.933	0.621585	0.597177
0.12512	10.8143	0.624917	0.598991
0.125787	10.6892	0.628248	0.596173
0.126453	10.5643	0.63158	0.586851
0.127119	10.4398	0.634912	0.570413
0.127786	10.3218	0.638244	0.550882
0.128452	10.2203	0.641576	0.534159
0.129118	10.0951	0.644908	0.526029
0.129785	9.97545	0.64824	0.533384
0.130451	9.85463	0.651572	0.535253
0.131117	9.73214	0.654904	0.526189
0.131784	9.60994	0.658235	0.514746
0.13245	9.49135	0.661567	0.504927
0.133117	9.37054	0.664899	0.496924
0.133783	9.25199	0.668231	0.492835
0.134449	9.11601	0.671563	0.485639
0.135116	8.99378	0.674895	0.470886
0.135782	8.86498	0.678227	0.449496
0.136448	8.73176	0.681559	0.432654
0.137115	8.6329	0.68489	0.432409
0.137781	8.53249	0.688222	0.432592
0.138447	8.43143	0.691554	0.435533
0.139114	8.32634	0.694886	0.443091
0.13978	8.22496	0.698218	0.443042
0.140446	8.12027	0.70155	0.430347
0.141113	8.02773	0.704882	0.432729
0.141779	7.95413	0.708214	0.43652
0.142446	7.88093	0.711545	0.43237
0.143112	7.79797	0.714877	0.427866
0.143778	7.7248	0.718209	0.42787
0.144445	7.64385	0.721541	0.416749
0.145111	7.56694	0.724873	0.40155
0.145777	7.50863	0.728205	0.399601
0.146444	7.45382	0.731537	0.398663
0.14711	7.39332	0.734869	0.38606
0.147776	7.33458	0.738201	0.375581
0.148443	7.2705	0.741532	0.374079
0.149109	7.20783	0.744864	0.369809
0.149775	7.15256	0.748196	0.366402
0.150442	7.11076	0.751528	0.365433
0.151108	7.06687	0.75486	0.368434
0.151775	7.02341	0.758192	0.376857
0.152441	6.97618	0.761524	0.378451
0.153107	6.92961	0.764856	0.37964
0.153774	6.88397	0.768188	0.383735
0.15444	6.84769	0.771519	0.379493
0.155106	6.81591	0.774851	0.363381
0.155773	6.78092	0.778183	0.354787
0.156439	6.74469	0.781515	0.3531
0.157105	6.70851	0.784847	0.347107
0.157772	6.67041	0.788179	0.335548
0.158438	6.63473	0.791511	0.329655
0.159104	6.60904	0.794842	0.331592
0.159771	6.57731	0.798174	0.330919
0.160437	6.54448	0.801506	0.334396
0.161104	6.50866	0.804838	0.353008
0.16177	6.47144	0.80817	0.36632
0.162436	6.4383	0.811502	0.359107
0.163103	6.40894	0.814834	0.3464
0.163769	6.38406	0.818166	0.334155
0.164435	6.35719	0.821498	0.319648
0.165102	6.33003	0.824829	0.306052
0.165768	6.3021	0.828161	0.299437
0.166434	6.27505	0.831493	0.298624
0.167101	6.24718	0.834825	0.298727
0.167767	6.22285	0.838157	0.296797
0.168434	6.19407	0.841489	0.29783
0.1691	6.16119	0.844821	0.305884
0.169766	6.12598	0.848153	0.307626
0.170433	6.09005	0.851485	0.309836
0.171099	6.05616	0.854816	0.326326
0.171765	6.02378	0.858148	0.330206
0.172432	5.99367	0.86148	0.319398
0.173098	5.96223	0.864812	0.306801
0.173764	5.92973	0.868144	0.29359
0.174431	5.89902	0.871476	0.259627
0.175097	5.86884	0.874808	0.249952
0.175763	5.8371	0.87814	0.262134
0.17643	5.8118	0.881471	0.270801
0.177096	5.79201	0.884803	0.275346
0.177763	5.77164	0.888135	0.286638
0.178429	5.75061	0.891467	0.282085
0.179095	5.72959	0.894799	0.263064
0.179762	5.70973	0.898131	0.254571
0.180428	5.69024	0.901463	0.255105
0.181094	5.67318	0.904795	0.261096
0.181761	5.65531	0.908126	0.268814
0.182427	5.6352	0.911458	0.272711
0.183093	5.61537	0.91479	0.274223
0.18376	5.59398	0.918122	0.272915
0.184426	5.57268	0.921454	0.270387
0.185092	5.55696	0.924786	0.264972
0.185759	5.54632	0.928118	0.261229
0.186425	5.53263	0.93145	0.250584
0.187092	5.51788	0.934782	0.232218
0.187758	5.50343	0.938113	0.216308
0.188424	5.4898	0.941445	0.213708
0.189091	5.47567	0.944777	0.216626
0.189757	5.46339	0.948109	0.225151
0.190423	5.45122	0.951441	0.239631
0.19109	5.43734	0.954773	0.244934
0.191756	5.42291	0.958105	0.23635
0.192422	5.40849	0.961437	0.22702
0.193089	5.39485	0.964769	0.222929
0.193755	5.38102	0.9681	0.215872
0.194421	5.36674	0.971432	0.209468
0.195088	5.3512	0.974764	0.205754
0.195754	5.33609	0.978096	0.204409
0.196421	5.31968	0.981428	0.206627
0.197087	5.30341	0.98476	0.215209
0.197753	5.2875	0.988092	0.223784
0.19842	5.27434	0.991423	0.228007
0.199086	5.26093	0.994755	0.224785
0.199752	5.24505	0.998087	0.210269
0.200419	5.2284	1.00142	0.190129
0.201085	5.21176	1.00475	0.177498
0.201752	5.19417	1.00808	0.180767
0.202418	5.17885	1.01141	0.194084
0.203084	5.16643	1.01475	0.207082
0.203751	5.15336	1.01808	0.212891
0.204417	5.13906	1.02141	0.20514
0.205083	5.12378	1.02474	0.184387
0.20575	5.10807	1.02807	0.166871
0.206416	5.09411	1.03141	0.15592
0.207082	5.08011	1.03474	0.150345
0.207749	5.06749	1.03807	0.157232
0.208415	5.05218	1.0414	0.175361
0.209081	5.03694	1.04473	0.183092
0.209748	5.02086	1.04807	0.18012
0.210414	5.00479	1.0514	0.172685
0.211081	4.98825	1.05473	0.167047
0.211747	4.97418	1.05806	0.151916
0.212413	4.95521	1.06139	0.137845
0.21308	4.93004	1.06472	0.136636
0.213746	4.90324	1.06806	0.142167
0.214412	4.87644	1.07139	0.139232
0.215079	4.84822	1.07472	0.135878
0.215745	4.8227	1.07805	0.138658
0.216411	4.80006	1.08138	0.140871
0.217078	4.77272	1.08472	0.139801
0.217744	4.74431	1.08805	0.140397
0.21841	4.71494	1.09138	0.143956
0.219077	4.68814	1.09471	0.142355
0.219743	4.6611	1.09804	0.13919
0.22041	4.63359	1.10138	0.143261
0.221076	4.60492	1.10471	0.153804
0.221742	4.57554	1.10804	0.165528
0.222409	4.54615	1.11137	0.178885
0.223075	4.51677	1.1147	0.187397
0.223741	4.48575	1.11803	0.18713
0.224408	4.45701	1.12137	0.180271
0.225074	4.42987	1.1247	0.166536
0.22574	4.3997	1.12803	0.153142
0.226407	4.36964	1.13136	0.146813
0.227073	4.33694	1.13469	0.141798
0.227739	4.30238	1.13803	0.136025
0.228406	4.26977	1.14136	0.135539
0.229072	4.24227	1.14469	0.136499
0.229739	4.22325	1.14802	0.136561
0.230405	4.20562	1.15135	0.13859
0.231071	4.18663	1.15469	0.141494
0.231738	4.16808	1.15802	0.143349
0.232404	4.14907	1.16135	0.144189
0.23307	4.131	1.16468	0.142008
0.233737	4.11679	1.16801	0.137859
0.234403	4.09744	1.17135	0.136781
0.235069	4.0733	1.17468	0.142886
0.235736	4.05084	1.17801	0.140478
0.236402	4.02707	1.18134	0.129083
0.237069	4.00328	1.18467	0.117195
0.237735	3.98166	1.188	0.106895
0.238401	3.95989	1.19134	0.092757
0.239068	3.93644	1.19467	0.081038
0.239734	3.91117	1.198	0.079735
0.2404	3.88519	1.20133	0.085576
0.241067	3.86196	1.20466	0.088367
0.241733	3.83735	1.208	0.09046
0.242399	3.81702	1.21133	0.09688
0.243066	3.79782	1.21466	0.104495
0.243732	3.77767	1.21799	0.114632
0.244398	3.75962	1.22132	0.119191
0.245065	3.74046	1.22466	0.121547
0.245731	3.72132	1.22799	0.124724
0.246398	3.70264	1.23132	0.12253
0.247064	3.68295	1.23465	0.113798
0.24773	3.66285	1.23798	0.110203
0.248397	3.64395	1.24131	0.107501
0.249063	3.62547	1.24465	0.104946
0.249729	3.60597	1.24798	0.102469
0.250396	3.58705	1.25131	0.099959
0.251062	3.57521	1.25464	0.097862
0.251728	3.5641	1.25797	0.092132
0.252395	3.55125	1.26131	0.077396
0.253061	3.53729	1.26464	0.071936
0.253727	3.52445	1.26797	0.067808
0.254394	3.51091	1.2713	0.061432
0.25506	3.4988	1.27463	0.060581
0.255727	3.49041	1.27797	0.071688
0.256393	3.4843	1.2813	0.074746
0.257059	3.47871	1.28463	0.073539
0.257726	3.47343	1.28796	0.073392
0.258392	3.46826	1.29129	0.076132
0.259058	3.4631	1.29462	0.070691
0.259725	3.45888	1.29796	0.063925
0.260391	3.45362	1.30129	0.064156
0.261057	3.44708	1.30462	0.06536
0.261724	3.44109	1.30795	0.056758
0.26239	3.43483	1.31128	0.050091
0.263056	3.42817	1.31462	0.046826
0.263723	3.42183	1.31795	0.040646
0.264389	3.41526	1.32128	0.043068
0.265056	3.4095	1.32461	0.052127
0.265722	3.40388	1.32794	0.062814
0.266388	3.39749	1.33127	0.07605
0.267055	3.39142	1.33461	0.085526
0.267721	3.38592	1.33794	0.083109
0.268387	3.38327	1.34127	0.076401
0.269054	3.3813	1.3446	0.070446
0.26972	3.37678	1.34794	0.059374
0.270386	3.3708	1.35127	0.05307
0.271053	3.36495	1.3546	0.055035
0.271719	3.35926	1.35793	0.061764
0.272386	3.35277	1.36126	0.060035
0.273052	3.34497	1.36459	0.069528
0.273718	3.33624	1.36793	0.091867
0.274385	3.32813	1.37126	0.114812
0.275051	3.31962	1.37459	0.114039
0.275717	3.31105	1.37792	0.122858
0.276384	3.30272	1.38125	0.120709
0.27705	3.29558	1.38458	0.104238
0.277716	3.28923	1.38792	0.091728
0.278383	3.28122	1.39125	0.094841
0.279049	3.272	1.39458	0.095635
0.279716	3.2637	1.39791	0.097567
0.280382	3.25542	1.40125	0.094295
0.281048	3.24634	1.40458	0.081587
0.281715	3.23705	1.40791	0.077615
0.282381	3.22244	1.41124	0.073366
0.283047	3.20326	1.41457	0.0643
0.283714	3.18512	1.4179	0.0682
0.28438	3.16614	1.42124	0.07014
0.285046	3.14702	1.42457	0.068547
0.285713	3.13044	1.4279	0.069911
0.286379	3.11579	1.43123	0.072533
0.287045	3.09903	1.43456	0.061732
0.287712	3.08251	1.4379	0.052131
0.288378	3.06606	1.44123	0.044078
0.289045	3.04912	1.44456	0.030351
0.289711	3.03217	1.44789	0.028079
0.290377	3.01445	1.45122	0.030945
0.291044	2.99595	1.45456	0.029472
0.29171	2.97601	1.45789	0.024385
0.292376	2.95742	1.46122	0.022234
0.293043	2.93882	1.46455	0.010697
0.293709	2.9187	1.46788	0.004821
0.294375	2.89989	1.47121	0.016551
0.295042	2.88402	1.47455	0.026141
0.295708	2.86943	1.47788	0.036787
0.296374	2.85504	1.48121	0.049046
0.297041	2.8399	1.48454	0.05253
0.297707	2.82512	1.48787	0.039688
0.298374	2.81069	1.49121	0.036475
0.29904	2.80244	1.49454	0.035816
0.299706	2.79828	1.49787	0.034756
0.300373	2.79562	1.5012	0.035944
0.301039	2.79337	1.50453	0.043326
0.301705	2.791	1.50787	0.051278
0.302372	2.7888	1.5112	0.060299
0.303038	2.78778	1.51453	0.059105
0.303704	2.78917	1.51786	0.056686
0.304371	2.79333	1.52119	0.048927
0.305037	2.79864	1.52452	0.034139
0.305703	2.80381	1.52786	0.019185
0.30637	2.80908	1.53119	0.014113
0.307036	2.81451	1.53452	0.020146
0.307703	2.82108	1.53785	0.036628
0.308369	2.82769	1.54118	0.051351
0.309035	2.83301	1.54452	0.057957
0.309702	2.83761	1.54785	0.064236
0.310368	2.84231	1.55118	0.062847
0.311034	2.84715	1.55451	0.056458
0.311701	2.85166	1.55784	0.050794
0.312367	2.85515	1.56117	0.042373
0.313033	2.8565	1.56451	0.031382
0.3137	2.85617	1.56784	0.023485
0.314366	2.85549	1.57117	0.020612
0.315033	2.85479	1.5745	0.019417
0.315699	2.85407	1.57784	0.025804
0.316365	2.85237	1.58117	0.03452
0.317032	2.84946	1.5845	0.028233
0.317698	2.8466	1.58783	0.018911
0.318364	2.84388	1.59116	0.012202
0.319031	2.8412	1.59449	0.006325
0.319697	2.83847	1.59783	0.004558
0.320363	2.83566	1.60116	0.008606
0.32103	2.83129	1.60449	0.01099
0.321696	2.82356	1.60782	0.016684
0.322362	2.81281	1.61115	0.020199
0.323029	2.80098	1.61448	0.022313
0.323695	2.78969	1.61782	0.032625
0.324362	2.77868	1.62115	0.036729
0.325028	2.76802	1.62448	0.023243
0.325694	2.75887	1.62781	0.020887
0.326361	2.74984	1.63115	0.020077
0.327027	2.74078	1.63448	0.018309
0.327693	2.73197	1.63781	0.021344
0.32836	2.72274	1.64114	0.034367
0.329026	2.71365	1.64447	0.038353
0.329692	2.7063	1.6478	0.037838
0.330359	2.6996	1.65114	0.028951
0.331025	2.69199	1.65447	0.016
0.331691	2.68385	1.6578	0.004671
0.332358	2.67644	1.66113	-0.00835
0.333024	2.66907	1.66446	-0.01524
0.333691	2.6614	1.66779	0.003222
0.334357	2.6535	1.67113	0.025447
0.335023	2.64572	1.67446	0.048414
0.33569	2.63845	1.67779	0.066851
0.336356	2.63104	1.68112	0.066602
0.337022	2.62411	1.68446	0.057549
0.337689	2.6172	1.68779	0.049882
0.338355	2.61247	1.69112	0.038358
0.339021	2.61302	1.69445	0.023187
0.339688	2.61715	1.69778	0.024613
0.340354	2.62182	1.70111	0.019218
0.341021	2.62628	1.70445	0.015593
0.341687	2.63084	1.70778	0.017888
0.342353	2.6354	1.71111	0.018795
0.34302	2.64197	1.71444	0.022626
0.343686	2.65604	1.71777	0.026976
0.344352	2.67203	1.72111	0.025717
0.345019	2.68843	1.72444	0.019017
0.345685	2.70589	1.72777	0.022301
0.346351	2.72339	1.7311	0.023431
0.347018	2.74184	1.73443	0.023619
0.347684	2.76511	1.73777	0.021435
0.34835	2.79286	1.7411	0.020996
0.349017	2.82043	1.74443	0.023526
0.349683	2.84737	1.74776	0.024537
0.35035	2.87671	1.75109	0.016827
0.351016	2.90388	1.75442	0.011516
0.351682	2.93245	1.75776	0.010545
0.352349	2.96802	1.76109	0.006189
0.353015	3.00752	1.76442	-0.00247
0.353681	3.04471	1.76775	0.006831
0.354348	3.08321	1.77108	0.015354
0.355014	3.12229	1.77442	0.02031
0.35568	3.15937	1.77775	0.029896
0.356347	3.1939	1.78108	0.041915
0.357013	3.22776	1.78441	0.035019
0.35768	3.26337	1.78774	0.026888
0.358346	3.29703	1.79107	0.020917
0.359012	3.33182	1.79441	0.014663
0.359679	3.36433	1.79774	0.010503
0.360345	3.39089	1.80107	0.014
0.361011	3.413	1.8044	0.018774
0.361678	3.43328	1.80773	0.017611
0.362344	3.45465	1.81107	0.023527
0.36301	3.47642	1.8144	0.028549
0.363677	3.49766	1.81773	0.024882
0.364343	3.51452	1.82106	0.019377
0.365009	3.52787	1.82439	0.019039
0.365676	3.5398	1.82773	0.011755
0.366342	3.55135	1.83106	0.009306
0.367009	3.56201	1.83439	0.013937
0.367675	3.57302	1.83772	0.017797
0.368341	3.58393	1.84105	0.019798
0.369008	3.58696	1.84438	0.017119
0.369674	3.58301	1.84772	0.00689
0.37034	3.57776	1.85105	0.004027
0.371007	3.5723	1.85438	0.007302
0.371673	3.56688	1.85771	0.010767
0.372339	3.56159	1.86105	0.013298
0.373006	3.55537	1.86438	0.017699
0.373672	3.54744	1.86771	0.020975
0.374338	3.53792	1.87104	0.026492
0.375005	3.52808	1.87437	0.032785
0.375671	3.51845	1.8777	0.042102
0.376338	3.50879	1.88104	0.051131
0.377004	3.49928	1.88437	0.055141
0.37767	3.49027	1.8877	0.056182
0.378337	3.47922	1.89103	0.051192
0.379003	3.46522	1.89436	0.044461
0.379669	3.45075	1.89769	0.036058
0.380336	3.436	1.90103	0.025044
0.381002	3.42147	1.90436	0.02641
0.381668	3.40756	1.90769	0.030246
0.382335	3.39328	1.91102	0.033026
0.383001	3.37858	1.91436	0.036659
0.383667	3.3632	1.91769	0.031479
0.384334	3.3479	1.92102	0.018112
0.385	3.33242	1.92435	0.012994
0.385667	3.31757	1.92768	0.012535
0.386333	3.30512	1.93101	0.009582
0.386999	3.29212	1.93435	0.015287
0.387666	3.2774	1.93768	0.020326
0.388332	3.26227	1.94101	0.020371
0.388998	3.24709	1.94434	0.007592
0.389665	3.23185	1.94767	0.007658
0.390331	3.21691	1.95101	0.008202
0.390997	3.20319	1.95434	-9e-05
0.391664	3.18812	1.95767	-0.01025
0.39233	3.17164	1.961	-0.0007
0.392997	3.1551	1.96433	-0.00252
0.393663	3.13848	1.96766	0.001147
0.394329	3.1224	1.971	0.012203
0.394996	3.10997	1.97433	0.014721
0.395662	3.09869	1.97766	0.012164
0.396328	3.08598	1.98099	0.014142
0.396995	3.07311	1.98432	0.012016
0.397661	3.06047	1.98766	0.004934
0.398327	3.04778	1.99099	0.005063
0.398994	3.03549	1.99432	0.000361
0.39966	3.02419	1.99765	-0.00351
0.400326	3.01347	2.00098	-0.00305
0.400993	3.0031	2.00432	-0.0034
0.401659	2.9926	2.00765	0.001425
0.402326	2.9818	2.01098	0.004461
0.402992	2.97129	2.01431	0.001403
0.403658	2.96275	2.01764	-0.00172
0.404325	2.95617	2.02097	-0.00261
0.404991	2.94963	2.02431	-0.00199
0.405657	2.94303	2.02764	0.004145
0.406324	2.93653	2.03097	0.013235
0.40699	2.93	2.0343	0.025582
0.407656	2.92408	2.03763	0.030025
0.408323	2.92017	2.04097	0.026121
0.408989	2.91418	2.0443	0.023544
0.409656	2.90579	2.04763	0.017453
0.410322	2.89673	2.05096	-0.00075
0.410988	2.8872	2.05429	-0.00623
0.411655	2.87815	2.05763	0.005418
0.412321	2.87039	2.06096	0.004439
0.412987	2.86325	2.06429	0.00444
0.413654	2.85531	2.06762	0.0082
0.41432	2.84664	2.07095	0.007457
0.414986	2.83797	2.07429	-0.00779
0.415653	2.82894	2.07762	-0.01307
0.416319	2.81997	2.08095	-0.01599
0.416985	2.81116	2.08428	-0.01732
0.417652	2.80099	2.08761	-0.00916
0.418318	2.78707	2.09095	0
0.418985	2.77164	2.09428	0.005229
0.419651	2.75627	2.09761	0.009105
0.420317	2.74091	2.10094	0.00744
0.420984	2.72546	2.10427	-0.00489
0.42165	2.71029	2.1076	-0.01484
0.422316	2.69718	2.11094	-0.01855
0.422983	2.68487	2.11427	-0.01285
0.423649	2.67267	2.1176	-0.00639
0.424315	2.66101	2.12093	0.005772
0.424982	2.64898	2.12426	0.021385
0.425648	2.63969	2.12759	0.021149
0.426315	2.63318	2.13093	0.011106
0.426981	2.62528	2.13426	0.007089
0.427647	2.61653	2.13759	-0.00258
0.428314	2.60765	2.14092	-0.0243
0.42898	2.59869	2.14425	-0.0329
0.429646	2.59015	2.14759	-0.04457
0.430313	2.58285	2.15092	-0.05399
0.430979	2.57757	2.15425	-0.04874
0.431645	2.57405	2.15758	-0.03834
0.432312	2.57094	2.16091	-0.0378
0.432978	2.56772	2.16425	-0.03321
0.433644	2.5645	2.16758	-0.02897
0.434311	2.56291	2.17091	-0.04151
0.434977	2.56458	2.17424	-0.04269
0.435644	2.56761	2.17757	-0.03362
0.43631	2.57058	2.18091	-0.02663
0.436976	2.57353	2.18424	-0.02341
0.437643	2.57644	2.18757	-0.02317
0.438309	2.57948	2.1909	-0.03012
0.438975	2.58106	2.19423	-0.03557
0.439642	2.57933	2.19756	-0.03714
0.440308	2.57489	2.2009	-0.04021
0.440974	2.56989	2.20423	-0.03471
0.441641	2.56488	2.20756	-0.03159
0.442307	2.55989	2.21089	-0.0396
0.442973	2.55506	2.21422	-0.05239
0.44364	2.55118	2.21756	-0.04944
0.444306	2.54502	2.22089	-0.03885
0.444973	2.53684	2.22422	-0.03422
0.445639	2.52887	2.22755	-0.02356
0.446305	2.52081	2.23088	-0.00996
0.446972	2.51238	2.23421	-0.01181
0.447638	2.50271	2.23755	-0.02642
0.448304	2.48952	2.24088	-0.03215
0.448971	2.47336	2.24421	-0.03151
0.449637	2.45626	2.24754	-0.02923
0.450303	2.43933	2.25088	-0.02769
0.45097	2.42235	2.25421	-0.01678
0.451636	2.40545	2.25754	-0.00276
0.452302	2.38819	2.26087	0.007466
0.452969	2.36873	2.2642	0.012873
0.453635	2.34762	2.26753	0.012943
0.454302	2.32625	2.27087	0.012262
0.454968	2.30455	2.2742	0.010317
0.455634	2.28329	2.27753	0.006677
0.456301	2.2642	2.28086	-0.00036
0.456967	2.24538	2.28419	-0.00144
0.457633	2.22597	2.28753	0.004697
0.4583	2.20608	2.29086	0.009505
0.458966	2.18574	2.29419	0.000585
0.459632	2.1654	2.29752	-0.00038
0.460299	2.14605	2.30085	0.000854
0.460965	2.12975	2.30418	-0.01143
0.461632	2.11488	2.30752	-0.02874
0.462298	2.09954	2.31085	-0.03751
0.462964	2.08404	2.31418	-0.03683
0.463631	2.06853	2.31751	-0.03278
0.464297	2.05326	2.32084	-0.02934
0.464963	2.04022	2.32418	-0.03129
0.46563	2.02875	2.32751	-0.03233
0.466296	2.01689	2.33084	-0.03857
0.466962	2.00495	2.33417	-0.04108
0.467629	1.99296	2.3375	-0.03995
0.468295	1.98083	2.34084	-0.03968
0.468961	1.96909	2.34417	-0.03162
0.469628	1.96022	2.3475	-0.02595
0.470294	1.95114	2.35083	-0.032
0.470961	1.94016	2.35416	-0.04744
0.471627	1.92934	2.3575	-0.05194
0.472293	1.91854	2.36083	-0.05825
0.47296	1.9075	2.36416	-0.06614
0.473626	1.89849	2.36749	-0.06484
0.474292	1.89044	2.37082	-0.05574
0.474959	1.88131	2.37415	-0.05034
0.475625	1.87157	2.37749	-0.04882
0.476291	1.86177	2.38082	-0.04448
0.476958	1.85213	2.38415	-0.04766
0.477624	1.84254	2.38748	-0.0545
0.478291	1.83358	2.39081	-0.06032
0.478957	1.82263	2.39415	-0.05505
0.479623	1.80984	2.39748	-0.05397
0.48029	1.79709	2.40081	-0.04744
0.480956	1.78437	2.40414	-0.03507
0.481622	1.77161	2.40747	-0.02026
0.482289	1.75968	2.4108	-0.01244
0.482955	1.74561	2.41414	-0.0063
0.483621	1.72819	2.41747	-0.00643
0.484288	1.70956	2.4208	-0.01276
0.484954	1.69101	2.42413	-0.02878
0.48562	1.67266	2.42746	-0.04095
0.486287	1.65402	2.4308	-0.04472
0.486953	1.63698	2.43413	-0.04398
0.48762	1.62038	2.43746	-0.04069
0.488286	1.60331	2.44079	-0.03504
0.488952	1.58654	2.44412	-0.03599
0.489619	1.56943	2.44746	-0.03372
0.490285	1.55245	2.45079	-0.04165
0.490951	1.53651	2.45412	-0.04935
0.491618	1.52211	2.45745	-0.05253
0.492284	1.50849	2.46078	-0.0547
0.49295	1.49518	2.46412	-0.0592
0.493617	1.48209	2.46745	-0.05509
0.494283	1.469	2.47078	-0.04769
0.494949	1.45614	2.47411	-0.03706
0.495616	1.44537	2.47744	-0.0251
0.496282	1.43611	2.48077	-0.01689
0.496949	1.42653	2.48411	-0.00976
0.497615	1.41675	2.48744	-0.00772
0.498281	1.40697	2.49077	-0.00979
0.498948	1.39719	2.4941	-0.01653
0.499614	1.39043	2.49743	-0.02734
0.50028	1.38692	2.50077	-0.03743
0.500947	1.38196	2.5041	-0.04696
0.501613	1.37544	2.50743	-0.05543
0.502279	1.36893	2.51076	-0.05832
0.502946	1.3625	2.51409	-0.06049
0.503612	1.35627	2.51742	-0.06089
0.504279	1.35087	2.52076	-0.05209
0.504945	1.34391	2.52409	-0.04698
0.505611	1.33387	2.52742	-0.04374
0.506278	1.323	2.53075	-0.03908
0.506944	1.31192	2.53409	-0.03404
0.50761	1.30065	2.53742	-0.03249
0.508277	1.28931	2.54075	-0.02813
0.508943	1.27773	2.54408	-0.02922
0.509609	1.26695	2.54741	-0.03936
0.510276	1.25693	2.55074	-0.04517
0.510942	1.24697	2.55408	-0.0566
0.511608	1.23679	2.55741	-0.06627
0.512275	1.22672	2.56074	-0.06593
0.512941	1.21698	2.56407	-0.04373
0.513608	1.20675	2.5674	-0.03677
0.514274	1.19559	2.57073	-0.03086
0.51494	1.1838	2.57407	-0.02514
0.515607	1.17177	2.5774	-0.02618
0.516273	1.15947	2.58073	-0.04306
0.516939	1.14778	2.58406	-0.04425
0.517606	1.13876	2.58739	-0.04209
0.518272	1.13032	2.59073	-0.05392
0.518938	1.12118	2.59406	-0.0574
0.519605	1.11204	2.59739	-0.06239
0.520271	1.10271	2.60072	-0.07483
0.520937	1.0937	2.60405	-0.08615
0.521604	1.08666	2.60739	-0.08059
0.52227	1.08153	2.61072	-0.08006
0.522937	1.07557	2.61405	-0.07643
0.523603	1.06865	2.61738	-0.07273
0.524269	1.06156	2.62071	-0.07471
0.524936	1.05452	2.62405	-0.07444
0.525602	1.0476	2.62738	-0.07452
0.526268	1.03955	2.63071	-0.07447
0.526935	1.03045	2.63404	-0.07082
0.527601	1.02092	2.63737	-0.05793
0.528267	1.0114	2.64071	-0.05336
0.528934	1.00188	2.64404	-0.05355
0.5296	0.992128	2.64737	-0.05594
0.530267	0.983215	2.6507	-0.05929
0.530933	0.975409	2.65403	-0.06173
0.531599	0.967315	2.65736	-0.06183
0.532266	0.958724	2.6607	-0.06191
0.532932	0.950165	2.66403	-0.0587
0.533598	0.941638	2.66736	-0.05193
0.534265	0.933143	2.67069	-0.05256
0.534931	0.925519	2.67402	-0.05599
0.535597	0.919294	2.67736	-0.05867
0.536264	0.913852	2.68069	-0.05538
0.53693	0.908414	2.68402	-0.05185
0.537596	0.903013	2.68735	-0.0482
0.538263	0.897612	2.69068	-0.046
0.538929	0.893311	2.69401	-0.03735
0.539595	0.891059	2.69735	-0.04969
0.540262	0.889811	2.70068	-0.06425
0.540928	0.888591	2.70401	-0.06953
0.541595	0.887414	2.70734	-0.06395
0.542261	0.886238	2.71067	-0.07773
0.542927	0.885029	2.71401	-0.07243
0.543594	0.884172	2.71734	-0.06575
0.54426	0.882119	2.72067	-0.07108
0.544926	0.878363	2.724	-0.07829
0.545593	0.874308	2.72733	-0.06942
0.546259	0.870276	2.73067	-0.06819
0.546926	0.866374	2.734	-0.07661
0.547592	0.86288	2.73733	-0.07888
0.548258	0.859771	2.74066	-0.0744
0.548925	0.856028	2.74399	-0.07209
0.549591	0.851752	2.74733	-0.07448
0.550257	0.847346	2.75066	-0.06336
0.550924	0.842961	2.75399	-0.06415
0.55159	0.838578	2.75732	-0.0755
0.552256	0.833438	2.76065	-0.08069
0.552923	0.825672	2.76398	-0.07073
0.553589	0.815773	2.76732	-0.07212
0.554255	0.806232	2.77065	-0.06912
0.554922	0.796698	2.77398	-0.07114
0.555588	0.786877	2.77731	-0.07774
0.556255	0.777062	2.78064	-0.07653
0.556921	0.767597	2.78398	-0.0765
0.557587	0.758191	2.78731	-0.07879
0.558254	0.748528	2.79064	-0.07866
0.55892	0.73889	2.79397	-0.06509
0.559586	0.729274	2.7973	-0.06608
0.560253	0.719681	2.80064	-0.06485
0.560919	0.711703	2.80397	-0.06272
0.561585	0.704923	2.8073	-0.05058
0.562252	0.697593	2.81063	-0.06346
0.562918	0.689956	2.81396	-0.08674
0.563584	0.682333	2.8173	-0.10421
0.564251	0.674977	2.82063	-0.11464
0.564917	0.668099	2.82396	-0.12722
0.565584	0.661506	2.82729	-0.12372
0.56625	0.653295	2.83062	-0.11016
0.566916	0.643818	2.83395	-0.10071
0.567583	0.634039	2.83729	-0.09836
0.568249	0.624278	2.84062	-0.10219
0.568915	0.61453	2.84395	-0.09994
0.569582	0.606731	2.84728	-0.08479
0.570248	0.601267	2.85061	-0.07467
0.570914	0.596002	2.85394	-0.05888
0.571581	0.59063	2.85728	-0.03908
0.572247	0.585454	2.86061	-0.0313
0.572913	0.58029	2.86394	-0.03377
0.57358	0.575095	2.86727	-0.03374
0.574246	0.569656	2.8706	-0.04275
0.574913	0.563448	2.87394	-0.06893
0.575579	0.556916	2.87727	-0.08465
0.576245	0.550621	2.8806	-0.09623
0.576912	0.544345	2.88393	-0.09963
0.577578	0.537849	2.88726	-0.09633
0.578244	0.532029	2.8906	-0.08414
0.578911	0.526513	2.89393	-0.08192
0.579577	0.520781	2.89726	-0.08482
0.580243	0.515022	2.90059	-0.08764
0.58091	0.509056	2.90392	-0.09452
0.581576	0.503098	2.90726	-0.09303
0.582242	0.497795	2.91059	-0.08583
0.582909	0.494666	2.91392	-0.07295
0.583575	0.492488	2.91725	-0.07454
0.584242	0.489525	2.92058	-0.06743
0.584908	0.486567	2.92392	-0.06095
0.585574	0.483511	2.92725	-0.0588
0.586241	0.480453	2.93058	-0.07823
0.586907	0.477211	2.93391	-0.08699
0.587573	0.473427	2.93724	-0.09229
0.58824	0.469266	2.94057	-0.09089
0.588906	0.464983	2.94391	-0.09899
0.589572	0.460554	2.94724	-0.09479
0.590239	0.456125	2.95057	-0.08944
0.590905	0.452068	2.9539	-0.08561
0.591572	0.448544	2.95723	-0.09062
0.592238	0.445457	2.96057	-0.08581
0.592904	0.442583	2.9639	-0.07639
0.593571	0.439817	2.96723	-0.0654
0.594237	0.436957	2.97056	-0.07083
0.594903	0.434094	2.97389	-0.07263
0.59557	0.431765	2.97722	-0.08024
0.596236	0.429682	2.98056	-0.09854
0.596902	0.427222	2.98389	-0.11456
0.597569	0.424554	2.98722	-0.11517
0.598235	0.421883	2.99055	-0.11684
0.598902	0.419221	2.99388	-0.11183
0.599568	0.416638	2.99722	-0.10102
0.600234	0.414867	3.00055	-0.09619
0.600901	0.413207	3.00388	-0.09198
0.601567	0.410878	3.00721	-0.08937
0.602233	0.408546	3.01054	-0.09184
0.6029	0.406224	3.01388	-0.09369
0.603566	0.403895	3.01721	-0.09201
0.604232	0.401755	3.02054	-0.09095
0.604899	0.399863	3.02387	-0.09862
0.605565	0.397132	3.0272	-0.10074
0.606231	0.393293	3.03053	-0.10578
0.606898	0.389301	3.03387	-0.11188
0.607564	0.385456	3.0372	-0.09812
0.60823	0.38161	3.04053	-0.09003
0.608897	0.377388	3.04386	-0.0863
0.609563	0.373339	3.04719	-0.08181
0.61023	0.369794	3.05053	-0.0839
0.610896	0.366383	3.05386	-0.0929
0.611562	0.362975	3.05719	-0.09848
0.612229	0.359689	3.06052	-0.10019
0.612895	0.356608	3.06385	-0.09161
0.613561	0.353779	3.06719	-0.08868
0.614228	0.350712	3.07052	-0.09661
0.614894	0.347154	3.07385	-0.09324
0.61556	0.343598	3.07718	-0.09303
0.616227	0.340172	3.08051	-0.10573
0.616893	0.336768	3.08385	-0.09934
0.61756	0.333807	3.08718	-0.09405
0.618226	0.331546	3.09051	-0.08882
0.618892	0.329145	3.09384	-0.08195
0.619559	0.326653	3.09717	-0.07786
0.620225	0.324162	3.1005	-0.08487
0.620891	0.321674	3.10384	-0.09288
0.621558	0.319187	3.10717	-0.09801
0.622224	0.317753	3.1105	-0.10509
0.62289	0.317638	3.11383	-0.09952
0.623557	0.31771	3.11716	-0.0934
0.624223	0.317782	3.1205	-0.09644
0.624889	0.317854	3.12383	-0.1022
0.625556	0.317926	3.12716	-0.10579
0.626222	0.317759	3.13049	-0.11681
0.626889	0.316175	3.13382	-0.12844
0.627555	0.311959	3.13715	-0.12473
0.628221	0.306236	3.14049	-0.11984
0.628888	0.300517	3.14382	-0.11542
0.629554	0.294802	3.14715	-0.10806
0.63022	0.289137	3.15048	-0.09753
0.630887	0.283931	3.15381	-0.08964
0.631553	0.280217	3.15715	-0.08863
0.632219	0.277762	3.16048	-0.09036
0.632886	0.275309	3.16381	-0.08653
0.633552	0.272857	3.16714	-0.08478
0.634218	0.270324	3.17047	-0.0916
0.634885	0.267821	3.17381	-0.0963
0.635551	0.265316	3.17714	-0.09901
0.636218	0.261646	3.18047	-0.10457
0.636884	0.256793	3.1838	-0.1063
0.63755	0.251943	3.18713	-0.10525
0.638217	0.24693	3.19047	-0.10442
0.638883	0.241872	3.1938	-0.10673
0.639549	0.236867	3.19713	-0.10286
0.640216	0.230744	3.20046	-0.10142
0.640882	0.222862	3.20379	-0.10387
0.641548	0.213892	3.20713	-0.10549
0.642215	0.204842	3.21046	-0.09998
0.642881	0.196176	3.21379	-0.10432
0.643548	0.188343	3.21712	-0.1113
0.644214	0.182783	3.22045	-0.11764
0.64488	0.1789	3.22378	-0.11189
0.645547	0.175163	3.22712	-0.1126
0.646213	0.171589	3.23045	-0.11524
0.646879	0.168016	3.23378	-0.11079
0.647546	0.164326	3.23711	-0.10224
0.648212	0.159582	3.24044	-0.10485
0.648878	0.154274	3.24377	-0.10536
0.649545	0.150596	3.24711	-0.10324
0.650211	0.148424	3.25044	-0.10663
0.650877	0.146344	3.25377	-0.1119
0.651544	0.144265	3.2571	-0.11641
0.65221	0.142348	3.26044	-0.11009
0.652876	0.141697	3.26377	-0.10905
0.653543	0.141431	3.2671	-0.11064
0.654209	0.139891	3.27043	-0.11087
0.654876	0.138202	3.27376	-0.1037
0.655542	0.136586	3.27709	-0.10344
0.656208	0.134916	3.28043	-0.10004
0.656875	0.134184	3.28376	-0.0953
0.657541	0.135142	3.28709	-0.09099
0.658207	0.135895	3.29042	-0.09389
0.658874	0.135426	3.29375	-0.09981
0.65954	0.134978	3.29709	-0.10495
0.660207	0.134514	3.30042	-0.11143
0.660873	0.13403	3.30375	-0.12122
0.661539	0.133415	3.30708	-0.1275
0.662206	0.133029	3.31041	-0.13272
0.662872	0.133534	3.31374	-0.13635
0.663538	0.13439	3.31708	-0.13645
0.664205	0.135274	3.32041	-0.12831
0.664871	0.136168	3.32374	-0.12274
0.665537	0.136561	3.32707	-0.12054
0.666204	0.135215	3.3304	-0.12636
0.66687	0.130785	3.33374	-0.12564
0.667536	0.124614	3.33707	-0.12413
0.668203	0.118248	3.3404	-0.12302
0.668869	0.111786	3.34373	-0.13495
0.669536	0.105411	3.34706	-0.12204
0.670202	0.099849	3.3504	-0.11719
0.670868	0.095452	3.35373	-0.12213
0.671535	0.089946	3.35706	-0.12818
0.672201	0.083374	3.36039	-0.12278
0.672867	0.077094	3.36372	-0.13832
0.673534	0.070614	3.36706	-0.15176
0.6742	0.064133	3.37039	-0.14944
0.674866	0.058767	3.37372	-0.15521
0.675533	0.054238	3.37705	-0.16385
0.676199	0.04938	3.38038	-0.1686
0.676865	0.044427	3.38371	-0.16634
0.677532	0.039702	3.38705	-0.17165
0.678198	0.035131	3.39038	-0.17304
0.678865	0.029783	3.39371	-0.17
0.679531	0.023692	3.39704	-0.16342
0.680197	0.017655	3.40037	-0.16177
0.680864	0.01198	3.40371	-0.15591
0.68153	0.006486	3.40704	-0.15039
0.682196	0.000741	3.41037	-0.14912
0.682863	-0.004941	3.4137	-0.13508
0.683529	-0.008547	3.41703	-0.12152
0.684195	-0.011087	3.42036	-0.11742
0.684862	-0.014031	3.4237	-0.10935
0.685528	-0.017022	3.42703	-0.0922
0.686195	-0.020145	3.43036	-0.10861
0.686861	-0.023243	3.43369	-0.12776
0.687527	-0.025961	3.43703	-0.14141
0.688194	-0.027653	3.44036	-0.14954
0.68886	-0.031202	3.44369	-0.1553
0.689526	-0.036796	3.44702	-0.14632
0.690193	-0.04233	3.45035	-0.14184
0.690859	-0.047685	3.45368	-0.15011
0.691525	-0.05328	3.45702	-0.1528
0.692192	-0.058584	3.46035	-0.1585
0.692858	-0.062095	3.46368	-0.1596
0.693524	-0.063659	3.46701	-0.15304
0.694191	-0.06447	3.47034	-0.14151
0.694857	-0.065255	3.47368	-0.13331
0.695524	-0.066075	3.47701	-0.12703
0.69619	-0.066929	3.48034	-0.12904
0.696856	-0.068228	3.48367	-0.13838
0.697523	-0.070638	3.487	-0.1399
0.698189	-0.073571	3.49033	-0.14571
0.698855	-0.076407	3.49367	-0.15138
0.699522	-0.079244	3.497	-0.1539
0.700188	-0.082205	3.50033	-0.15022
0.700854	-0.084856	3.50366	-0.14564
0.701521	-0.087681	3.50699	-0.14218
0.702187	-0.091518	3.51033	-0.14785
0.702853	-0.095706	3.51366	-0.1521
0.70352	-0.099756	3.51699	-0.15184
0.704186	-0.103807	3.52032	-0.155
0.704853	-0.107772	3.52365	-0.16539
0.705519	-0.108923	3.52698	-0.17044
0.706185	-0.107618	3.53032	-0.16574
0.706852	-0.105949	3.53365	-0.16311
0.707518	-0.104207	3.53698	-0.16267
0.708184	-0.102477	3.54031	-0.16873
0.708851	-0.100806	3.54365	-0.16262
0.709517	-0.100444	3.54698	-0.16622
0.710183	-0.102495	3.55031	-0.17716
0.71085	-0.105739	3.55364	-0.18181
0.711516	-0.108991	3.55697	-0.1761
0.712183	-0.112245	3.5603	-0.17598
0.712849	-0.1155	3.56364	-0.17009
0.713515	-0.118688	3.56697	-0.15896
0.714182	-0.121376	3.5703	-0.16234
0.714848	-0.124431	3.57363	-0.15989
0.715514	-0.128077	3.57696	-0.16339
0.716181	-0.131726	3.5803	-0.17741
0.716847	-0.135378	3.58363	-0.18504
0.717513	-0.139031	3.58696	-0.1884
0.71818	-0.142151	3.59029	-0.19314
0.718846	-0.143852	3.59362	-0.19351
0.719512	-0.144585	3.59695	-0.1917
0.720179	-0.145085	3.60029	-0.18393
0.720845	-0.145587	3.60362	-0.17643
0.721511	-0.146088	3.60695	-0.17387
0.722178	-0.146701	3.61028	-0.16431
0.722844	-0.147986	3.61361	-0.14501
0.723511	-0.150939	3.61695	-0.14287
0.724177	-0.154935	3.62028	-0.13835
0.724843	-0.158933	3.62361	-0.12916
0.72551	-0.162933	3.62694	-0.12815
0.726176	-0.166938	3.63027	-0.13743
0.726842	-0.170624	3.63361	-0.14428
0.727509	-0.174066	3.63694	-0.14655
0.728175	-0.177696	3.64027	-0.15204
0.728842	-0.181454	3.6436	-0.15311
0.729508	-0.185213	3.64693	-0.15326
0.730174	-0.188976	3.65027	-0.16022
0.730841	-0.192652	3.6536	-0.16228
0.731507	-0.195417	3.65693	-0.1643
0.732173	-0.196614	3.66026	-0.17429
0.73284	-0.197084	3.66359	-0.18097
0.733506	-0.197554	3.66692	-0.17109
0.734172	-0.198024	3.67026	-0.16722
0.734839	-0.198495	3.67359	-0.1651
0.735505	-0.199238	3.67692	-0.15998
0.736171	-0.200642	3.68025	-0.14604
0.736838	-0.20264	3.68358	-0.15515
0.737504	-0.204776	3.68692	-0.16128
0.738171	-0.206914	3.69025	-0.15903
0.738837	-0.209054	3.69358	-0.15602
0.739503	-0.210978	3.69691	-0.16452
0.74017	-0.211784	3.70024	-0.16022
0.740836	-0.212794	3.70357	-0.16379
0.741502	-0.214833	3.70691	-0.17662
0.742169	-0.216793	3.71024	-0.18694
0.742835	-0.218765	3.71357	-0.19251
0.743501	-0.220812	3.7169	-0.20105
0.744168	-0.222582	3.72023	-0.20872
0.744834	-0.223832	3.72357	-0.20537
0.7455	-0.224444	3.7269	-0.2001
0.746167	-0.224727	3.73023	-0.19776
0.746833	-0.22501	3.73356	-0.19048
0.7475	-0.225304	3.73689	-0.17527
0.748166	-0.225587	3.74023	-0.17528
0.748832	-0.22668	3.74356	-0.18239
0.749499	-0.229259	3.74689	-0.18414
0.750165	-0.232747	3.75022	-0.17634
0.750831	-0.23641	3.75355	-0.17678
0.751498	-0.240084	3.75689	-0.17779
0.752164	-0.243757	3.76022	-0.1748
0.75283	-0.2473	3.76355	-0.16493
0.753497	-0.250325	3.76688	-0.16183
0.754163	-0.252413	3.77021	-0.16206
0.75483	-0.253953	3.77354	-0.15773
0.755496	-0.255499	3.77688	-0.15686
0.756162	-0.257042	3.78021	-0.166
0.756829	-0.258416	3.78354	-0.17822
0.757495	-0.258645	3.78687	-0.18161
0.758161	-0.258577	3.7902	-0.18052
0.758828	-0.259514	3.79354	-0.18595
0.759494	-0.260799	3.79687	-0.18164
0.76016	-0.262084	3.8002	-0.17657
0.760827	-0.263326	3.80353	-0.17721
0.761493	-0.264845	3.80686	-0.18166
0.762159	-0.266925	3.8102	-0.16717
0.762826	-0.270074	3.81353	-0.1636
0.763492	-0.273954	3.81686	-0.16604
0.764158	-0.27784	3.82019	-0.172
0.764825	-0.281732	3.82352	-0.1721
0.765491	-0.285776	3.82685	-0.18404
0.766158	-0.289008	3.83019	-0.19474
0.766824	-0.291006	3.83352	-0.19933
0.76749	-0.292082	3.83685	-0.19832
0.768157	-0.292683	3.84018	-0.19712
0.768823	-0.293285	3.84351	-0.19384
0.769489	-0.293888	3.84685	-0.18869
0.770156	-0.294747	3.85018	-0.17565
0.770822	-0.296431	3.85351	-0.16944
0.771488	-0.298368	3.85684	-0.17033
0.772155	-0.300054	3.86017	-0.17406
0.772821	-0.301722	3.8635	-0.17789
0.773488	-0.303392	3.86684	-0.18448
0.774154	-0.305064	3.87017	-0.18268
0.77482	-0.305974	3.8735	-0.17995
0.775487	-0.305946	3.87683	-0.18114
0.776153	-0.306594	3.88016	-0.18166
0.776819	-0.308197	3.8835	-0.19096
0.777486	-0.309803	3.88683	-0.19686
0.778152	-0.311354	3.89016	-0.18917
0.778818	-0.312912	3.89349	-0.1833
0.779485	-0.31368	3.89682	-0.1815
0.780151	-0.313984	3.90016	-0.17607
0.780818	-0.314826	3.90349	-0.17233
0.781484	-0.315888	3.90682	-0.18187
0.78215	-0.316954	3.91015	-0.1819
0.782817	-0.31802	3.91348	-0.18148
0.783483	-0.319309	3.91682	-0.18451
0.784149	-0.321325	3.92015	-0.19242
0.784816	-0.323694	3.92348	-0.19661
0.785482	-0.325837	3.92681	-0.19621
0.786148	-0.328056	3.93014	-0.18949
0.786815	-0.330281	3.93348	-0.18592
0.787481	-0.332438	3.93681	-0.18456
0.788147	-0.334782	3.94014	-0.18101
0.788814	-0.337239	3.94347	-0.1814
0.78948	-0.339261	3.9468	-0.18942
0.790146	-0.340974	3.95013	-0.20112
0.790813	-0.342692	3.95347	-0.20601
0.791479	-0.344414	3.9568	-0.21012
0.792146	-0.346039	3.96013	-0.21182
0.792812	-0.346634	3.96346	-0.22241
0.793478	-0.346108	3.96679	-0.21033
0.794145	-0.345385	3.97012	-0.19141
0.794811	-0.34466	3.97346	-0.1829
0.795477	-0.343958	3.97679	-0.18013
0.796144	-0.343253	3.98012	-0.17424
0.79681	-0.342201	3.98345	-0.18364
0.797477	-0.341507	3.98678	-0.19682
0.798143	-0.342098	3.99012	-0.19531
0.798809	-0.343272	3.99345	-0.18657
0.799476	-0.344449	3.99678	-0.16788
0.800142	-0.345628	4.00011	-0.14849
0.800808	-0.346829	4.00344	-0.13799
0.801475	-0.3482	4.00678	-0.14513
0.802141	-0.349763	4.01011	-0.16144
0.802807	-0.35135	4.01344	-0.18037
0.803474	-0.352943	4.01677	-0.19907
0.80414	-0.354489	4.0201	-0.20599
0.804806	-0.35609	4.02344	-0.20242
0.805473	-0.357957	4.02677	-0.19871
0.806139	-0.360693	4.0301	-0.19882
0.806805	-0.364492	4.03343	-0.18862
0.807472	-0.368707	4.03676	-0.18048
0.808138	-0.372936	4.04009	-0.17314
0.808805	-0.377177	4.04343	-0.16679
0.809471	-0.381454	4.04676	-0.1649
0.810137	-0.385967	4.05009	-0.16941
0.810804	-0.391155	4.05342	-0.17848
0.81147	-0.397104	4.05675	-0.18842
0.812136	-0.403432	4.06009	-0.19091
0.812803	-0.409592	4.06342	-0.18306
0.813469	-0.415757	4.06675	-0.17985
0.814135	-0.421121	4.07008	-0.17892
0.814802	-0.424908	4.07341	-0.1784
0.815468	-0.427839	4.07675	-0.18234
0.816135	-0.430584	4.08008	-0.18491
0.816801	-0.433345	4.08341	-0.18801
0.817467	-0.436032	4.08674	-0.19504
0.818134	-0.438729	4.09007	-0.19667
0.8188	-0.441416	4.0934	-0.19638
0.819466	-0.443612	4.09674	-0.2014
0.820133	-0.444936	4.10007	-0.20596
0.820799	-0.445945	4.1034	-0.19395
0.821465	-0.446955	4.10673	-0.19148
0.822132	-0.448001	4.11006	-0.19539
0.822798	-0.448653	4.1134	-0.19651
0.823465	-0.448751	4.11673	-0.18814
0.824131	-0.449815	4.12006	-0.19496
0.824797	-0.452193	4.12339	-0.19916
0.825464	-0.454513	4.12672	-0.19695
0.82613	-0.456778	4.13005	-0.19155
0.826796	-0.459114	4.13339	-0.21234
0.827463	-0.460853	4.13672	-0.21538
0.828129	-0.461576	4.14005	-0.2092
0.828795	-0.461809	4.14338	-0.20579
0.829462	-0.461903	4.14672	-0.20073
0.830128	-0.461997	4.15005	-0.17714
0.830794	-0.462091	4.15338	-0.17146
0.831461	-0.462255	4.15671	-0.17859
0.832127	-0.462642	4.16004	-0.18443
0.832793	-0.463031	4.16337	-0.1892
0.83346	-0.463219	4.16671	-0.19184
0.834126	-0.463404	4.17004	-0.1917
0.834793	-0.463594	4.17337	-0.19504
0.835459	-0.463785	4.1767	-0.19828
0.836125	-0.464531	4.18003	-0.20246
0.836792	-0.465696	4.18337	-0.20544
0.837458	-0.466048	4.1867	-0.2097
0.838124	-0.465734	4.19003	-0.20555
0.838791	-0.465419	4.19336	-0.2029
0.839457	-0.465094	4.19669	-0.20244
0.840123	-0.464496	4.20003	-0.1975
0.84079	-0.462542	4.20336	-0.19557
0.841456	-0.460237	4.20669	-0.19397
0.842123	-0.459058	4.21002	-0.19215
0.842789	-0.457903	4.21335	-0.1945
0.843455	-0.456742	4.21668	-0.19733
0.844122	-0.4556	4.22002	-0.191
0.844788	-0.454641	4.22335	-0.18542
0.845454	-0.454015	4.22668	-0.18184
0.846121	-0.453575	4.23001	-0.1713
0.846787	-0.45316	4.23334	-0.17797
0.847453	-0.452743	4.23668	-0.18499
0.84812	-0.452323	4.24001	-0.18375
0.848786	-0.451919	4.24334	-0.17962
0.849452	-0.451713	4.24667	-0.18299
0.850119	-0.451165	4.25	-0.17407
0.850785	-0.449615	4.25333	-0.16619
0.851452	-0.447677	4.25667	-0.17054
0.852118	-0.445685	4.26	-0.18081
0.852784	-0.443684	4.26333	-0.18422
0.853451	-0.442153	4.26666	-0.18408
0.854117	-0.441794	4.26999	-0.18597
0.854783	-0.443163	4.27333	-0.17797
0.85545	-0.445558	4.27666	-0.1655
0.856116	-0.447953	4.27999	-0.16398
0.856782	-0.450346	4.28332	-0.17783
0.857449	-0.452789	4.28665	-0.18452
0.858115	-0.454223	4.28999	-0.19371
0.858781	-0.454883	4.29332	-0.20305
0.859448	-0.456247	4.29665	-0.20818
0.860114	-0.457988	4.29998	-0.19746
0.860781	-0.459761	4.30331	-0.19438
0.861447	-0.461538	4.30664	-0.19445
0.862113	-0.463266	4.30998	-0.19305
0.86278	-0.464995	4.31331	-0.18685
0.863446	-0.466692	4.31664	-0.19027
0.864112	-0.46834	4.31997	-0.19794
0.864779	-0.470018	4.32331	-0.20345
0.865445	-0.471686	4.32664	-0.19879
0.866112	-0.473356	4.32997	-0.19518
0.866778	-0.475583	4.3333	-0.19173
0.867444	-0.478621	4.33663	-0.18309
0.868111	-0.481795	4.33996	-0.17201
0.868777	-0.484728	4.3433	-0.16916
0.869443	-0.487649	4.34663	-0.1712
0.87011	-0.490593	4.34996	-0.1731
0.870776	-0.493425	4.35329	-0.17647
0.871442	-0.495221	4.35662	-0.17959
0.872109	-0.497147	4.35996	-0.19008
0.872775	-0.500567	4.36329	-0.19407
0.873441	-0.504101	4.36662	-0.18873
0.874108	-0.507668	4.36995	-0.18233
0.874774	-0.511223	4.37328	-0.18555
0.87544	-0.514525	4.37662	-0.18513
0.876107	-0.516929	4.37995	-0.18785
0.876773	-0.518594	4.38328	-0.19431
0.87744	-0.520022	4.38661	-0.19744
0.878106	-0.521437	4.38994	-0.19425
0.878772	-0.522862	4.39327	-0.18697
0.879439	-0.524267	4.39661	-0.17028
0.880105	-0.525682	4.39994	-0.17492
0.880771	-0.527168	4.40327	-0.18378
0.881438	-0.528627	4.4066	-0.19005
0.882104	-0.530067	4.40993	-0.19628
0.88277	-0.531557	4.41326	-0.20489
0.883437	-0.533017	4.4166	-0.19808
0.884103	-0.534575	4.41993	-0.19046
0.88477	-0.536675	4.42326	-0.18286
0.885436	-0.539494	4.42659	-0.17606
0.886102	-0.542585	4.42992	-0.17836
0.886769	-0.54558	4.43326	-0.1778
0.887435	-0.548603	4.43659	-0.17691
0.888101	-0.551697	4.43992	-0.18362
0.888768	-0.553623	4.44325	-0.1885
0.889434	-0.55388	4.44658	-0.19057
0.8901	-0.553816	4.44992	-0.19241
0.890767	-0.553752	4.45325	-0.1964
0.891433	-0.553688	4.45658	-0.18379
0.892099	-0.553625	4.45991	-0.17433
0.892766	-0.553662	4.46324	-0.16946
0.893432	-0.554603	4.46658	-0.16426
0.894099	-0.557019	4.46991	-0.15781
0.894765	-0.560189	4.47324	-0.16346
0.895431	-0.563376	4.47657	-0.16602
0.896098	-0.56651	4.4799	-0.16257
0.896764	-0.56969	4.48323	-0.17349
0.89743	-0.572869	4.48657	-0.17058
0.898097	-0.57503	4.4899	-0.16739
0.898763	-0.576071	4.49323	-0.17187
0.899429	-0.577126	4.49656	-0.17545
0.900096	-0.578177	4.49989	-0.16782
0.900762	-0.579246	4.50323	-0.17338
0.901428	-0.580148	4.50656	-0.17666
0.902095	-0.580406	4.50989	-0.17003
0.902761	-0.579733	4.51322	-0.17245
0.903428	-0.578529	4.51655	-0.17527
0.904094	-0.577323	4.51989	-0.17685
0.90476	-0.576135	4.52322	-0.17367
0.905427	-0.574967	4.52655	-0.1795
0.906093	-0.573909	4.52988	-0.17645
0.906759	-0.573159	4.53321	-0.16471
0.907426	-0.57328	4.53655	-0.15275
0.908092	-0.574177	4.53988	-0.16081
0.908758	-0.575058	4.54321	-0.15873
0.909425	-0.575952	4.54654	-0.15981
0.910091	-0.576296	4.54987	-0.17024
0.910758	-0.57539	4.55321	-0.17268
0.911424	-0.573457	4.55654	-0.16667
0.91209	-0.570909	4.55987	-0.16853
0.912757	-0.568077	4.5632	-0.16898
0.913423	-0.565255	4.56653	-0.16366
0.914089	-0.562419	4.56986	-0.16194
0.914756	-0.560523	4.5732	-0.15309
0.915422	-0.559794	4.57653	-0.14415
0.916088	-0.559038	4.57986	-0.14801
0.916755	-0.558196	4.58319	-0.15233
0.917421	-0.557353	4.58652	-0.16117
0.918087	-0.556525	4.58986	-0.17278
0.918754	-0.555893	4.59319	-0.18154
0.91942	-0.555876	4.59652	-0.1723
0.920087	-0.556862	4.59985	-0.16463
0.920753	-0.558984	4.60318	-0.16228
0.921419	-0.561775	4.60651	-0.16408
0.922086	-0.564615	4.60985	-0.16028
0.922752	-0.567478	4.61318	-0.16821
0.923418	-0.57017	4.61651	-0.17239
0.924085	-0.572033	4.61984	-0.16689
0.924751	-0.572996	4.62317	-0.16853
0.925417	-0.573889	4.62651	-0.17048
0.926084	-0.574781	4.62984	-0.16573
0.92675	-0.57569	4.63317	-0.16409
0.927416	-0.576605	4.6365	-0.16619
0.928083	-0.577826	4.63983	-0.1605
0.928749	-0.579758	4.64316	-0.16
0.929416	-0.582139	4.6465	-0.16136
0.930082	-0.584599	4.64983	-0.16901
0.930748	-0.587051	4.65316	-0.17535
0.931415	-0.589535	4.65649	-0.17529
0.932081	-0.592016	4.65982	-0.17816
0.932747	-0.594451	4.66316	-0.18637
0.933414	-0.59825	4.66649	-0.16937
0.93408	-0.604049	4.66982	-0.1602
0.934747	-0.609924	4.67315	-0.15838
0.935413	-0.615802	4.67648	-0.15487
0.936079	-0.621608	4.67982	-0.14962
0.936746	-0.626881	4.68315	-0.15663
0.937412	-0.630347	4.68648	-0.15611
0.938078	-0.631561	4.68981	-0.15403
0.938745	-0.631658	4.69314	-0.15885
0.939411	-0.631756	4.69648	-0.15152
0.940077	-0.631854	4.69981	-0.15316
0.940744	-0.631953	4.70314	-0.15918
0.94141	-0.632109	4.70647	-0.16062
0.942076	-0.632374	4.7098	-0.16079
0.942743	-0.632713	4.71314	-0.17283
0.943409	-0.63307	4.71647	-0.17858
0.944075	-0.633428	4.7198	-0.17693
0.944742	-0.63379	4.72313	-0.18352
0.945408	-0.634054	4.72646	-0.18575
0.946075	-0.634079	4.72979	-0.18032
0.946741	-0.633753	4.73313	-0.17323
0.947407	-0.633185	4.73646	-0.17117
0.948074	-0.632624	4.73979	-0.16069
0.94874	-0.632062	4.74312	-0.1477
0.949406	-0.631519	4.74645	-0.14352
0.950073	-0.629617	4.74979	-0.15429
0.950739	-0.625946	4.75312	-0.15749
0.951405	-0.622811	4.75645	-0.16429
0.952072	-0.619833	4.75978	-0.1731
0.952738	-0.616834	4.76311	-0.17446
0.953405	-0.613714	4.76645	-0.16021
0.954071	-0.61127	4.76978	-0.15334
0.954737	-0.61036	4.77311	-0.14476
0.955404	-0.610273	4.77644	-0.1346
0.95607	-0.609825	4.77977	-0.12503
0.956736	-0.609392	4.7831	-0.12064
0.957403	-0.608952	4.78644	-0.11454
0.958069	-0.608498	4.78977	-0.10775
0.958735	-0.608012	4.7931	-0.11797
0.959402	-0.607606	4.79643	-0.13738
0.960068	-0.607404	4.79976	-0.15459
0.960734	-0.607249	4.80309	-0.16758
0.961401	-0.607094	4.80643	-0.16947
0.962067	-0.60694	4.80976	-0.16217
0.962734	-0.60685	4.81309	-0.15401
0.9634	-0.607437	4.81642	-0.15012
0.964066	-0.609302	4.81975	-0.15238
0.964733	-0.611993	4.82309	-0.16726
0.965399	-0.614883	4.82642	-0.17204
0.966065	-0.617763	4.82975	-0.16915
0.966732	-0.620482	4.83308	-0.1686
0.967398	-0.622966	4.83641	-0.16912
0.968064	-0.624204	4.83975	-0.1647
0.968731	-0.623826	4.84308	-0.16241
0.969397	-0.623436	4.84641	-0.16771
0.970063	-0.623065	4.84974	-0.17384
0.97073	-0.622698	4.85307	-0.16828
0.971396	-0.622363	4.85641	-0.16171
0.972063	-0.622787	4.85974	-0.15867
0.972729	-0.625149	4.86307	-0.15129
0.973395	-0.628742	4.8664	-0.14839
0.974062	-0.632191	4.86973	-0.15548
0.974728	-0.635544	4.87307	-0.16059
0.975394	-0.638844	4.8764	-0.16808
0.976061	-0.642218	4.87973	-0.17199
0.976727	-0.645311	4.88306	-0.15937
0.977393	-0.647965	4.88639	-0.14428
0.97806	-0.65049	4.88972	-0.14426
0.978726	-0.653166	4.89306	-0.14575
0.979393	-0.655878	4.89639	-0.14928
0.980059	-0.658177	4.89972	-0.1569
0.980725	-0.658998	4.90305	-0.16551
0.981392	-0.658096	4.90638	-0.15645
0.982058	-0.656585	4.90972	-0.1407
0.982724	-0.655033	4.91305	-0.12789
0.983391	-0.653601	4.91638	-0.11813
0.984057	-0.652138	4.91971	-0.11159
0.984723	-0.651524	4.92304	-0.11389
0.98539	-0.652983	4.92638	-0.1193
0.986056	-0.655627	4.92971	-0.12837
0.986722	-0.658264	4.93304	-0.14156
0.987389	-0.660895	4.93637	-0.14431
0.988055	-0.66352	4.9397	-0.14491
0.988721	-0.665659	4.94304	-0.1468
0.989388	-0.66662	4.94637	-0.13436
0.990054	-0.667131	4.9497	-0.11515
0.990721	-0.667932	4.95303	-0.10743
0.991387	-0.668716	4.95636	-0.10649
0.992053	-0.669552	4.95969	-0.1028
0.99272	-0.670404	4.96303	-0.1076
0.993386	-0.671348	4.96636	-0.11402
0.994052	-0.672679	4.96969	-0.12
0.994719	-0.674364	4.97302	-0.13783
0.995385	-0.676112	4.97635	-0.13963
0.996051	-0.677783	4.97968	-0.13621
0.996718	-0.67945	4.98302	-0.13718
0.997384	-0.681458	4.98635	-0.13744
0.998051	-0.684585	4.98968	-0.12423
0.998717	-0.688727	4.99301	-0.12237
0.999383	-0.693363	4.99634	-0.12427
1.00005	-0.697902	4.99968	-0.12868
1.00072	-0.702519	5.00301	-0.13116
1.00138	-0.707039	5.00634	-0.12654
1.00205	-0.711102	5.00967	-0.12695
1.00272	-0.714047	5.013	-0.12968
1.00338	-0.71697	5.01634	-0.11914
1.00405	-0.719965	5.01967	-0.11139
1.00471	-0.723097	5.023	-0.11177
1.00538	-0.726223	5.02633	-0.11493
1.00605	-0.729045	5.02966	-0.11839
1.00671	-0.731167	5.03299	-0.12532
1.00738	-0.73073	5.03633	-0.12661
1.00805	-0.727036	5.03966	-0.1233
1.00871	-0.723184	5.04299	-0.11815
1.00938	-0.719435	5.04632	-0.09786
1.01005	-0.71577	5.04965	-0.08433
1.01071	-0.711784	5.05299	-0.07902
1.01138	-0.707796	5.05632	-0.07707
1.01204	-0.704655	5.05965	-0.07849
1.01271	-0.701953	5.06298	-0.10081
1.01338	-0.699317	5.06631	-0.12027
1.01404	-0.696701	5.06965	-0.1294
1.01471	-0.693732	5.07298	-0.12696
1.01538	-0.690472	5.07631	-0.12961
1.01604	-0.68775	5.07964	-0.12973
1.01671	-0.686238	5.08297	-0.12828
1.01737	-0.684661	5.08631	-0.1215
1.01804	-0.683159	5.08964	-0.11977
1.01871	-0.681546	5.09297	-0.11
1.01937	-0.679955	5.0963	-0.09887
1.02004	-0.678542	5.09963	-0.09501
1.02071	-0.677817	5.10297	-0.10308
1.02137	-0.67733	5.1063	-0.11462
1.02204	-0.676871	5.10963	-0.12338
1.02271	-0.676429	5.11296	-0.12716
1.02337	-0.675969	5.11629	-0.12955
1.02404	-0.677151	5.11962	-0.12666
1.0247	-0.682015	5.12296	-0.12008
1.02537	-0.685891	5.12629	-0.11369
1.02604	-0.689966	5.12962	-0.11682
1.0267	-0.693923	5.13295	-0.11786
1.02737	-0.697698	5.13628	-0.11844
1.02804	-0.701162	5.13962	-0.11868
1.0287	-0.704008	5.14295	-0.12257
1.02937	-0.707343	5.14628	-0.11234
1.03004	-0.711439	5.14961	-0.10342
1.0307	-0.715338	5.15294	-0.10576
1.03137	-0.719319	5.15627	-0.11679
1.03204	-0.723276	5.15961	-0.11298
1.0327	-0.726301	5.16294	-0.11658
1.03337	-0.728438	5.16627	-0.12153
1.03403	-0.73117	5.1696	-0.11736
1.0347	-0.733952	5.17293	-0.11344
1.03537	-0.736602	5.17627	-0.11725
1.03603	-0.739371	5.1796	-0.1182
1.0367	-0.741968	5.18293	-0.12029
1.03737	-0.743585	5.18626	-0.1243
1.03803	-0.744768	5.18959	-0.12633
1.0387	-0.745759	5.19292	-0.13174
1.03937	-0.746722	5.19626	-0.13289
1.04003	-0.747593	5.19959	-0.11809
1.0407	-0.748557	5.20292	-0.11166
1.04136	-0.749899	5.20625	-0.10249
1.04203	-0.752644	5.20958	-0.08814
1.0427	-0.756816	5.21292	-0.08425
1.04336	-0.761824	5.21625	-0.08391
1.04403	-0.766827	5.21958	-0.07772
1.0447	-0.771825	5.22291	-0.0758
1.04536	-0.776646	5.22624	-0.07503
1.04603	-0.780601	5.22958	-0.06831
1.04669	-0.783568	5.23291	-0.07059
1.04736	-0.786568	5.23624	-0.07139
1.04803	-0.789551	5.23957	-0.06548
1.04869	-0.792532	5.2429	-0.06025
1.04936	-0.795584	5.24624	-0.05957
1.05003	-0.798366	5.24957	-0.06113
1.05069	-0.800503	5.2529	-0.06524
1.05136	-0.802734	5.25623	-0.07149
1.05203	-0.8049	5.25956	-0.08426
1.05269	-0.807174	5.2629	-0.09425
1.05336	-0.809446	5.26623	-0.09718
1.05402	-0.811771	5.26956	-0.0911
1.05469	-0.814329	5.27289	-0.08301
1.05536	-0.816742	5.27622	-0.07055
1.05602	-0.818183	5.27955	-0.05673
1.05669	-0.819399	5.28289	-0.05196
1.05736	-0.820728	5.28622	-0.05859
1.05802	-0.821985	5.28955	-0.06717
1.05869	-0.822645	5.29288	-0.07643
1.05936	-0.821683	5.29621	-0.08781
1.06002	-0.819579	5.29955	-0.09308
1.06069	-0.816472	5.30288	-0.0879
1.06136	-0.81352	5.30621	-0.07936
1.06202	-0.810646	5.30954	-0.07046
1.06269	-0.807852	5.31287	-0.06634
1.06335	-0.80489	5.31621	-0.06608
1.06402	-0.802204	5.31954	-0.07
1.06469	-0.800373	5.32287	-0.07624
1.06535	-0.799004	5.3262	-0.08228
1.06602	-0.797702	5.32953	-0.08374
1.06669	-0.796435	5.33286	-0.07932
1.06735	-0.795177	5.3362	-0.0707
1.06802	-0.793708	5.33953	-0.05944
1.06869	-0.792309	5.34286	-0.06031
1.06935	-0.791486	5.34619	-0.06183
1.07002	-0.790642	5.34952	-0.0633
1.07068	-0.789796	5.35286	-0.07158
1.07135	-0.789	5.35619	-0.07998
1.07202	-0.788527	5.35952	-0.07512
1.07268	-0.788834	5.36285	-0.06736
1.07335	-0.788604	5.36618	-0.06499
1.07401	-0.787781	5.36951	-0.05887
1.07468	-0.786885	5.37285	-0.06119
1.07535	-0.786037	5.37618	-0.0672
1.07601	-0.785231	5.37951	-0.0683
1.07668	-0.784895	5.38284	-0.06951
1.07735	-0.78541	5.38617	-0.07698
1.07801	-0.785656	5.38951	-0.07925
1.07868	-0.785902	5.39284	-0.07758
1.07935	-0.786135	5.39617	-0.07984
1.08001	-0.786388	5.3995	-0.08323
1.08068	-0.786413	5.40283	-0.08073
1.08135	-0.785838	5.40617	-0.07438
1.08201	-0.785168	5.4095	-0.06686
1.08268	-0.784825	5.41283	-0.06312
1.08335	-0.784483	5.41616	-0.05732
1.08401	-0.784141	5.41949	-0.05413
1.08468	-0.783792	5.42282	-0.05727
1.08534	-0.7832	5.42616	-0.06883
1.08601	-0.782282	5.42949	-0.07585
1.08668	-0.781841	5.43282	-0.0752
1.08734	-0.781496	5.43615	-0.06758
1.08801	-0.781144	5.43949	-0.0619
1.08868	-0.78078	5.44282	-0.06075
1.08934	-0.780621	5.44615	-0.06859
1.09001	-0.781069	5.44948	-0.08432
1.09068	-0.781202	5.45281	-0.09659
1.09134	-0.780046	5.45614	-0.1017
1.09201	-0.778948	5.45948	-0.10134
1.09267	-0.777851	5.46281	-0.09501
1.09334	-0.776753	5.46614	-0.08024
1.09401	-0.775746	5.46947	-0.07901
1.09467	-0.775115	5.4728	-0.08027
1.09534	-0.774922	5.47614	-0.07492
1.096	-0.774899	5.47947	-0.06823
1.09667	-0.774875	5.4828	-0.07318
1.09734	-0.774852	5.48613	-0.06957
1.098	-0.774694	5.48946	-0.06007
1.09867	-0.774126	5.4928	-0.04763
1.09934	-0.773255	5.49613	-0.04273
1.1	-0.772365	5.49946	-0.03958
1.10067	-0.771439	5.50279	-0.04291
1.10134	-0.770547	5.50612	-0.0524
1.102	-0.769623	5.50945	-0.05635
1.10267	-0.768566	5.51279	-0.05229
1.10333	-0.767052	5.51612	-0.04859
1.104	-0.76556	5.51945	-0.04587
1.10467	-0.763931	5.52278	-0.03855
1.10533	-0.762499	5.52611	-0.04651
1.106	-0.760924	5.52945	-0.05558
1.10667	-0.759531	5.53278	-0.05197
1.10733	-0.758985	5.53611	-0.03934
1.108	-0.760776	5.53944	-0.03636
1.10867	-0.765306	5.54277	-0.02944
1.10933	-0.769963	5.5461	-0.02411
1.11	-0.774764	5.54944	-0.02583
1.11067	-0.779312	5.55277	-0.0279
1.11133	-0.783724	5.5561	-0.02951
1.112	-0.787742	5.55943	-0.03482
1.11266	-0.791484	5.56276	-0.03852
1.11333	-0.79479	5.5661	-0.03854
1.114	-0.798161	5.56943	-0.04574
1.11466	-0.801742	5.57276	-0.05506
1.11533	-0.805232	5.57609	-0.06418
1.116	-0.808541	5.57942	-0.07167
1.11666	-0.811592	5.58276	-0.07312
1.11733	-0.813901	5.58609	-0.06695
1.118	-0.815979	5.58942	-0.05519
1.11866	-0.817988	5.59275	-0.04249
1.11933	-0.820063	5.59608	-0.03261
1.11999	-0.822015	5.59941	-0.03096
1.12066	-0.823914	5.60275	-0.03286
1.12133	-0.825731	5.60608	-0.03346
1.12199	-0.82742	5.60941	-0.03465
1.12266	-0.829015	5.61274	-0.03417
1.12333	-0.83061	5.61608	-0.03452
1.12399	-0.832234	5.61941	-0.03753
1.12466	-0.833052	5.62274	-0.03674
1.12532	-0.831125	5.62607	-0.03272
1.12599	-0.82877	5.6294	-0.03452
1.12666	-0.82651	5.63273	-0.03575
1.12732	-0.82425	5.63607	-0.02689
1.12799	-0.821902	5.6394	-0.02515
1.12866	-0.819443	5.64273	-0.02879
1.12932	-0.817495	5.64606	-0.02696
1.12999	-0.816151	5.64939	-0.02098
1.13066	-0.815777	5.65273	-0.02599
1.13132	-0.815509	5.65606	-0.02621
1.13199	-0.815242	5.65939	-0.02247
1.13265	-0.81497	5.66272	-0.02177
1.13332	-0.814946	5.66605	-0.02303
1.13399	-0.815787	5.66938	-0.03146
1.13465	-0.816931	5.67272	-0.04282
1.13532	-0.818354	5.67605	-0.04759
1.13599	-0.819725	5.67938	-0.0439
1.13665	-0.821115	5.68271	-0.03986
1.13732	-0.822413	5.68604	-0.02912
1.13799	-0.823975	5.68938	-0.02055
1.13865	-0.825687	5.69271	-0.01773
1.13932	-0.827346	5.69604	-0.02028
1.13999	-0.829138	5.69937	-0.02662
1.14065	-0.830998	5.7027	-0.03327
1.14132	-0.832963	5.70603	-0.03923
1.14198	-0.834674	5.70937	-0.03261
1.14265	-0.836509	5.7127	-0.02728
1.14332	-0.838254	5.71603	-0.02467
1.14398	-0.839761	5.71936	-0.02022
1.14465	-0.841183	5.72269	-0.00825
1.14532	-0.842606	5.72603	-0.01068
1.14598	-0.844058	5.72936	-0.0161
1.14665	-0.845158	5.73269	-0.01923
1.14732	-0.845147	5.73602	-0.02189
1.14798	-0.844859	5.73935	-0.02897
1.14865	-0.844465	5.74269	-0.03182
1.14931	-0.844093	5.74602	-0.02916
1.14998	-0.843721	5.74935	-0.02775
1.15065	-0.843336	5.75268	-0.02114
1.15131	-0.842864	5.75601	-0.01593
1.15198	-0.842649	5.75935	-0.01814
1.15265	-0.843828	5.76268	-0.02756
1.15331	-0.845055	5.76601	-0.02341
1.15398	-0.84619	5.76934	-0.0245
1.15464	-0.847285	5.77267	-0.02931
1.15531	-0.848421	5.776	-0.02672
1.15598	-0.849389	5.77934	-0.01569
1.15664	-0.849911	5.78267	-0.01265
1.15731	-0.849836	5.786	-0.01022
1.15798	-0.849761	5.78933	-0.00732
1.15864	-0.849686	5.79266	0.00031
1.15931	-0.849631	5.796	-0.00201
1.15998	-0.849755	5.79933	-0.01036
1.16064	-0.850056	5.80266	-0.01478
1.16131	-0.850032	5.80599	-0.01321
1.16197	-0.849938	5.80932	-0.0198
1.16264	-0.849834	5.81266	-0.02112
1.16331	-0.849738	5.81599	-0.01884
1.16397	-0.849697	5.81932	-0.01783
1.16464	-0.849866	5.82265	-0.02265
1.16531	-0.850359	5.82598	-0.02636
1.16597	-0.85169	5.82932	-0.02487
1.16664	-0.852915	5.83265	-0.01965
1.16731	-0.854245	5.83598	-0.01815
1.16797	-0.855453	5.83931	-0.01326
1.16864	-0.856307	5.84264	-0.00566
1.16931	-0.855845	5.84597	0.001162
1.16997	-0.855651	5.84931	-0.0028
1.17064	-0.855602	5.85264	-0.00591
1.1713	-0.855558	5.85597	-0.00654
1.17197	-0.855513	5.8593	-0.00813
1.17264	-0.855543	5.86263	-0.00841
1.1733	-0.856013	5.86597	-0.0046
1.17397	-0.857695	5.8693	-0.00539
1.17464	-0.860803	5.87263	-0.01249
1.1753	-0.864109	5.87596	-0.01906
1.17597	-0.867418	5.87929	-0.02538
1.17664	-0.870732	5.88262	-0.02632
1.1773	-0.874165	5.88596	-0.0206
1.17797	-0.877819	5.88929	-0.00751
1.17863	-0.881332	5.89262	-0.00497
1.1793	-0.884826	5.89595	-0.00809
1.17997	-0.888064	5.89928	-0.0062
1.18063	-0.891707	5.90262	-0.00373
1.1813	-0.89533	5.90595	-0.00628
1.18197	-0.898555	5.90928	-0.00049
1.18263	-0.900977	5.91261	0.009539
1.1833	-0.903417	5.91594	0.017446
1.18396	-0.905671	5.91928	0.018187
1.18463	-0.908209	5.92261	0.014723
1.1853	-0.910707	5.92594	0.01131
1.18596	-0.913044	5.92927	0.010263
1.18663	-0.915431	5.9326	0.009929
1.1873	-0.918424	5.93593	0.014865
1.18796	-0.921946	5.93927	0.022992
1.18863	-0.925262	5.9426	0.029322
1.1893	-0.929065	5.94593	0.028337
1.18996	-0.932356	5.94926	0.026395
1.19063	-0.934979	5.95259	0.02779
1.19129	-0.935316	5.95593	0.030263
1.19196	-0.933425	5.95926	0.032761
1.19263	-0.931493	5.96259	0.037711
1.19329	-0.929729	5.96592	0.036122
1.19396	-0.927861	5.96925	0.028348
1.19463	-0.925985	5.97259	0.020764
1.19529	-0.924227	5.97592	0.01852
1.19596	-0.923349	5.97925	0.017073
1.19663	-0.923813	5.98258	0.017388
1.19729	-0.924277	5.98591	0.023043
1.19796	-0.924743	5.98925	0.036681
1.19863	-0.925216	5.99258	0.046158
1.19929	-0.92572	5.99591	0.051981
1.19996	-0.926303	5.99924	0.056491
1.20062	-0.92713	6.00257	0.054765
1.20129	-0.928092	6.00591	0.044531
1.20196	-0.928971	6.00924	0.030527
1.20262	-0.929901	6.01257	0.017358
1.20329	-0.930627	6.0159	0.014328
1.20396	-0.930509	6.01923	0.013032
1.20462	-0.929671	6.02256	0.012288
1.20529	-0.928407	6.0259	0.020712
1.20596	-0.927254	6.02923	0.036937
1.20662	-0.926035	6.03256	0.035114
1.20729	-0.924905	6.03589	0.033685
1.20795	-0.924619	6.03922	0.036086
1.20862	-0.926551	6.04256	0.033208
1.20929	-0.928025	6.04589	0.02949
1.20995	-0.928952	6.04922	0.035264
1.21062	-0.929881	6.05255	0.041978
1.21128	-0.930796	6.05588	0.04729
1.21195	-0.931581	6.05922	0.053842
1.21262	-0.931634	6.06255	0.053933
1.21328	-0.930374	6.06588	0.0531
1.21395	-0.928934	6.06921	0.053076
1.21462	-0.92743	6.07254	0.051096
1.21528	-0.925857	6.07587	0.058602
1.21595	-0.924344	6.07921	0.074985
1.21662	-0.922691	6.08254	0.091361
1.21728	-0.920727	6.08587	0.103384
1.21795	-0.917709	6.0892	0.105568
1.21862	-0.91269	6.09253	0.092577
1.21928	-0.908097	6.09586	0.074504
1.21995	-0.903185	6.0992	0.060787
1.22062	-0.898071	6.10253	0.058201
1.22128	-0.893408	6.10586	0.064537
1.22195	-0.889569	6.10919	0.073011
1.22261	-0.887805	6.11252	0.081963
1.22328	-0.887222	6.11586	0.089201
1.22395	-0.886638	6.11919	0.086539
1.22461	-0.886052	6.12252	0.08462
1.22528	-0.88554	6.12585	0.086334
1.22595	-0.885462	6.12918	0.086187
1.22661	-0.886017	6.13252	0.080699
1.22728	-0.886738	6.13585	0.077651
1.22794	-0.887511	6.13918	0.077967
1.22861	-0.888255	6.14251	0.079014
1.22928	-0.889033	6.14584	0.079551
1.22994	-0.88983	6.14918	0.079303
1.23061	-0.891012	6.15251	0.076676
1.23128	-0.892555	6.15584	0.07276
1.23194	-0.894464	6.15917	0.067946
1.23261	-0.896451	6.1625	0.06902
1.23327	-0.898373	6.16584	0.078774
1.23394	-0.900477	6.16917	0.088911
1.23461	-0.903314	6.1725	0.099358
1.23527	-0.908244	6.17583	0.100963
1.23594	-0.911905	6.17916	0.089469
1.23661	-0.915501	6.18249	0.07529
1.23727	-0.919429	6.18583	0.065466
1.23794	-0.923128	6.18916	0.057785
1.23861	-0.926314	6.19249	0.059731
1.23927	-0.927831	6.19582	0.067531
1.23994	-0.929495	6.19915	0.079745
1.2406	-0.931933	6.20249	0.090252
1.24127	-0.934305	6.20582	0.093291
1.24194	-0.936885	6.20915	0.093359
1.2426	-0.939254	6.21248	0.099851
1.24327	-0.941731	6.21581	0.09419
1.24394	-0.944328	6.21915	0.081327
1.2446	-0.948018	6.22248	0.073122
1.24527	-0.95172	6.22581	0.068841
1.24594	-0.955332	6.22914	0.062437
1.2466	-0.958714	6.23247	0.062792
1.24727	-0.962319	6.23581	0.069082
1.24794	-0.964934	6.23914	0.072798
1.2486	-0.965333	6.24247	0.072015
1.24927	-0.965035	6.2458	0.071314
1.24993	-0.964718	6.24913	0.073648
1.2506	-0.964392	6.25246	0.077725
1.25127	-0.96411	6.2558	0.084893
1.25193	-0.964084	6.25913	0.090253
1.2526	-0.964853	6.26246	0.089072
1.25327	-0.965501	6.26579	0.085023
1.25393	-0.966151	6.26912	0.085232
1.2546	-0.966795	6.27245	0.086234
1.25527	-0.967414	6.27579	0.087771
1.25593	-0.967766	6.27912	0.091282
1.2566	-0.966865	6.28245	0.097927
1.25726	-0.965785	6.28578	0.099547
1.25793	-0.964829	6.28911	0.099684
1.2586	-0.963858	6.29245	0.103668
1.25926	-0.96285	6.29578	0.104208
1.25993	-0.961816	6.29911	0.096641
1.2606	-0.96035	6.30244	0.087894
1.26126	-0.958416	6.30577	0.079147
1.26193	-0.957219	6.30911	0.071791
1.26259	-0.956064	6.31244	0.071059
1.26326	-0.954892	6.31577	0.073314
1.26393	-0.953674	6.3191	0.074515
1.26459	-0.952896	6.32243	0.073028
1.26526	-0.954005	6.32576	0.071684
1.26593	-0.956138	6.3291	0.073659
1.26659	-0.95827	6.33243	0.079022
1.26726	-0.960563	6.33576	0.085358
1.26793	-0.962718	6.33909	0.090142
1.26859	-0.965018	6.34243	0.091442
1.26926	-0.967159	6.34576	0.090934
1.26992	-0.969366	6.34909	0.088862
1.27059	-0.970007	6.35242	0.078593
1.27126	-0.970469	6.35575	0.074116
1.27192	-0.970974	6.35908	0.077408
1.27259	-0.971471	6.36242	0.079189
1.27326	-0.971818	6.36575	0.080409
1.27392	-0.971724	6.36908	0.082799
1.27459	-0.972027	6.37241	0.083221
1.27526	-0.97274	6.37574	0.081157
1.27592	-0.973486	6.37908	0.076995
1.27659	-0.974223	6.38241	0.074801
1.27726	-0.974883	6.38574	0.086268
1.27792	-0.975205	6.38907	0.098829
1.27859	-0.974836	6.3924	0.10427
1.27925	-0.974834	6.39574	0.11129
1.27992	-0.974871	6.39907	0.115078
1.28059	-0.974907	6.4024	0.115008
1.28125	-0.974943	6.40573	0.11614
1.28192	-0.974927	6.40906	0.114299
1.28259	-0.974645	6.41239	0.113971
1.28325	-0.973758	6.41573	0.116942
1.28392	-0.971574	6.41906	0.116713
1.28459	-0.969263	6.42239	0.116258
1.28525	-0.967083	6.42572	0.121222
1.28592	-0.964758	6.42905	0.123918
1.28658	-0.962819	6.43239	0.125306
1.28725	-0.962595	6.43572	0.12663
1.28792	-0.963724	6.43905	0.12353
1.28858	-0.965686	6.44238	0.118864
1.28925	-0.96758	6.44571	0.112164
1.28992	-0.969473	6.44904	0.105881
1.29058	-0.971298	6.45238	0.107552
1.29125	-0.972637	6.45571	0.111879
1.29191	-0.973519	6.45904	0.11545
1.29258	-0.97456	6.46237	0.120455
1.29325	-0.97557	6.4657	0.124861
1.29391	-0.976584	6.46904	0.123145
1.29458	-0.97762	6.47237	0.116484
1.29525	-0.978538	6.4757	0.107445
1.29591	-0.979192	6.47903	0.097986
1.29658	-0.980276	6.48236	0.09245
1.29725	-0.981574	6.48569	0.091748
1.29791	-0.982841	6.48903	0.096563
1.29858	-0.984138	6.49236	0.104613
1.29924	-0.985429	6.49569	0.113215
1.29991	-0.98714	6.49902	0.121765
1.30058	-0.990029	6.50235	0.127349
1.30124	-0.991984	6.50569	0.130224
1.30191	-0.994014	6.50902	0.133007
1.30258	-0.995902	6.51235	0.136829
1.30324	-0.9979	6.51568	0.138384
1.30391	-0.999626	6.51901	0.138344
1.30458	-1.00005	6.52235	0.135849
1.30524	-0.999638	6.52568	0.134313
1.30591	-0.999186	6.52901	0.134425
1.30658	-0.998753	6.53234	0.133607
1.30724	-0.998296	6.53567	0.129716
1.30791	-0.997833	6.53901	0.132092
1.30857	-0.997347	6.54234	0.141457
1.30924	-0.997137	6.54567	0.152009
1.30991	-0.99797	6.549	0.154156
1.31057	-0.998823	6.55233	0.152942
1.31124	-0.999673	6.55567	0.148328
1.31191	-1.00051	6.559	0.13362
1.31257	-1.00124	6.56233	0.10855
1.31324	-1.00126	6.56566	0.091495
1.31391	-0.999413	6.56899	0.087502
1.31457	-0.996202	6.57232	0.089651
1.31524	-0.993049	6.57566	0.094485
1.3159	-0.989822	6.57899	0.101669
1.31657	-0.986619	6.58232	0.10985
1.31724	-0.983717	6.58565	0.113063
1.3179	-0.981862	6.58898	0.109404
1.31857	-0.980716	6.59232	0.110726
1.31924	-0.979731	6.59565	0.114409
1.3199	-0.978726	6.59898	0.114336
1.32057	-0.977725	6.60231	0.119334
1.32123	-0.976759	6.60564	0.121826
1.3219	-0.975759	6.60898	0.114581
1.32257	-0.97375	6.61231	0.112222
1.32323	-0.969225	6.61564	0.116892
1.3239	-0.9647	6.61897	0.112543
1.32457	-0.960174	6.6223	0.107372
1.32523	-0.955659	6.62563	0.106255
1.3259	-0.950962	6.62897	0.102353
1.32657	-0.94556	6.6323	0.093178
1.32723	-0.943405	6.63563	0.089918
1.3279	-0.942025	6.63896	0.095651
1.32856	-0.940684	6.64229	0.102976
1.32923	-0.939265	6.64563	0.108951
1.3299	-0.938181	6.64896	0.114015
1.33056	-0.93877	6.65229	0.113454
[truncated: 28,017 more rows]

## Sheet: Fig S2b+Fig S10a
	Supplementary Fig 2b and Supplementary Fig 10a
										Lane	Sample	Note
										1	WT	Wild-type mLDHD
										2	T228M	Diease-associated mutations
										3	R347W
										4	W351C
										5	T440M
										6	WT	Wild-type mLDHD
										7	R347A	Inactivated mutations
										8	H398A
										9	H405A
										10	E442A
										11	H443A
										Gel section in the yellow rectangle: Supplementary Fig 2b
										Gel section in the red rectangle: Supplementary Fig 10a

## Sheet: Fig S10c-f
R347W					W351C					T228M					T440M
Volume (mL)	A280 (mAU)	Volume (mL)	A450 (mAU)		Volume (mL)	A280 (mAU)	Volume (mL)	A450 (mAU)		Volume (mL)	A280 (mAU)	Volume (mL)	A450 (mAU)		Volume (mL)	A280 (mAU)	Volume (mL)	A450 (mAU)
0.000582	18.4841	0.00259	6.82377		0.000416	5.91178	0.003096	1.88351		0.000605	6.32499	0.003272	2.69606		0.000155	22.1008	0.000489	8.25163
0.001249	18.2733	0.005922	6.41713		0.001082	5.88731	0.006428	1.8182		0.001272	6.27959	0.006603	2.58288		0.000822	22.0012	0.003821	8.05592
0.001915	18.0637	0.009254	6.04671		0.001748	5.86124	0.00976	1.75066		0.001938	6.23706	0.009934	2.43962		0.001488	21.9166	0.007153	7.82456
0.002581	17.8444	0.012586	5.71345		0.002415	5.83553	0.013091	1.69128		0.002604	6.18921	0.013266	2.26208		0.002154	21.8368	0.010485	7.53777
0.003248	17.6869	0.015918	5.44446		0.003081	5.80942	0.016423	1.63299		0.003271	6.14326	0.016597	2.11523		0.002821	21.7209	0.013817	7.24277
0.003914	17.4923	0.01925	5.23236		0.003747	5.78459	0.019755	1.60862		0.003937	6.10163	0.019929	1.98031		0.003487	21.5953	0.017149	6.99866
0.00458	17.2738	0.022582	5.06146		0.004414	5.76008	0.023086	1.60799		0.004603	6.0491	0.02326	1.87365		0.004153	21.4698	0.02048	6.80632
0.005247	17.0681	0.025914	4.92354		0.00508	5.73108	0.026418	1.61591		0.005269	5.98284	0.026592	1.81282		0.00482	21.3423	0.023812	6.67127
0.005913	16.8639	0.029246	4.84549		0.005746	5.70074	0.02975	1.60105		0.005936	5.91454	0.029923	1.82107		0.005486	21.2105	0.027144	6.63562
0.00658	16.6449	0.032577	4.77795		0.006413	5.6713	0.033081	1.57411		0.006602	5.84618	0.033255	1.85003		0.006153	21.0914	0.030476	6.61657
0.007246	16.462	0.035909	4.7223		0.007079	5.64048	0.036413	1.52784		0.007268	5.77777	0.036586	1.8906		0.006819	20.9643	0.033808	6.56542
0.007912	16.2957	0.039241	4.7382		0.007745	5.61009	0.039745	1.41507		0.007935	5.70452	0.039918	1.92464		0.007485	20.8259	0.03714	6.46173
0.008579	16.1293	0.042573	4.8537		0.008411	5.58371	0.043077	1.32184		0.008601	5.65074	0.043249	1.9423		0.008152	20.6874	0.040472	6.28679
0.009245	15.9628	0.045905	5.02652		0.009078	5.55469	0.046408	1.28719		0.009267	5.58059	0.046581	1.94685		0.008818	20.546	0.043804	6.06375
0.009911	15.7842	0.049237	5.24942		0.009744	5.52346	0.04974	1.26674		0.009933	5.51633	0.049912	1.93354		0.009484	20.4023	0.047136	5.84027
0.010578	15.6168	0.052569	5.46667		0.01041	5.4932	0.053071	1.24994		0.0106	5.44418	0.053244	1.89585		0.010151	20.2746	0.050468	5.64494
0.011244	15.4504	0.055901	5.59177		0.011077	5.46153	0.056403	1.24141		0.011266	5.37983	0.056575	1.86574		0.010817	20.1516	0.0538	5.4911
0.01191	15.3162	0.059233	5.62475		0.011743	5.43027	0.059735	1.23157		0.011932	5.30753	0.059907	1.83098		0.011483	20.0308	0.057131	5.40139
0.012577	15.1934	0.062565	5.59345		0.012409	5.40137	0.063067	1.20895		0.012599	5.24822	0.063238	1.78308		0.01215	19.9093	0.060463	5.32529
0.013243	15.0613	0.065897	5.52278		0.013076	5.37412	0.066398	1.17939		0.013265	5.18925	0.06657	1.73071		0.012816	19.7741	0.063795	5.24315
0.01391	14.9376	0.069228	5.45789		0.013742	5.34853	0.06973	1.15641		0.013931	5.13636	0.069901	1.69047		0.013482	19.6468	0.067127	5.15407
0.014576	14.8146	0.07256	5.42624		0.014408	5.32365	0.073062	1.12739		0.014598	5.08396	0.073233	1.64482		0.014149	19.5224	0.070459	5.06468
0.015242	14.6825	0.075892	5.40721		0.015075	5.29762	0.076393	1.09971		0.015264	5.0247	0.076564	1.60605		0.014815	19.4125	0.073791	4.98553
0.015909	14.573	0.079224	5.36797		0.015741	5.27192	0.079725	1.08096		0.01593	4.97101	0.079896	1.60766		0.015482	19.3178	0.077123	4.92026
0.016575	14.4841	0.082556	5.2695		0.016407	5.24702	0.083057	1.07657		0.016596	4.91525	0.083227	1.63801		0.016148	19.2203	0.080455	4.87094
0.017241	14.3744	0.085888	5.13119		0.017074	5.22676	0.086388	1.07558		0.017263	4.86813	0.086559	1.686		0.016814	19.1181	0.083787	4.82913
0.017908	14.2691	0.08922	4.98967		0.01774	5.21003	0.08972	1.0783		0.017929	4.82552	0.08989	1.7387		0.017481	19.0235	0.087119	4.78228
0.018574	14.1568	0.092552	4.85542		0.018406	5.19324	0.093052	1.08563		0.018595	4.78077	0.093222	1.77782		0.018147	18.9326	0.090451	4.7167
0.01924	14.0517	0.095884	4.78325		0.019073	5.17645	0.096383	1.09477		0.019262	4.74132	0.096553	1.79144		0.018813	18.8417	0.093782	4.48938
0.019907	13.9471	0.099216	4.81043		0.019739	5.15888	0.099715	1.10095		0.019928	4.69987	0.099885	1.77978		0.01948	18.7806	0.097114	4.39403
0.020573	13.8789	0.102548	4.87432		0.020405	5.14152	0.103047	1.10364		0.020594	4.66049	0.103216	1.75081		0.020146	18.7345	0.100446	4.30336
0.02124	13.8244	0.105879	4.95228		0.021071	5.12638	0.106378	1.09426		0.02126	4.62853	0.106548	1.71199		0.020812	18.6828	0.103778	4.22758
0.021906	13.7695	0.109211	5.03631		0.021738	5.11364	0.10971	1.06619		0.021927	4.61594	0.109879	1.68613		0.021479	18.6311	0.10711	4.17378
0.022572	13.7105	0.112543	5.08407		0.022404	5.10052	0.113042	1.02786		0.022593	4.60698	0.113211	1.68059		0.022145	18.5786	0.110442	4.10496
0.023239	13.655	0.115875	5.06671		0.02307	5.08658	0.116373	0.984342		0.023259	4.59831	0.116542	1.68517		0.022811	18.5242	0.113774	4.03103
0.023905	13.596	0.119207	5.00939		0.023737	5.07263	0.119705	0.943487		0.023926	4.59017	0.119874	1.70498		0.023478	18.4814	0.117106	3.95384
0.024571	13.5495	0.122539	4.89455		0.024403	5.05802	0.123037	0.91333		0.024592	4.5816	0.123205	1.73562		0.024144	18.4558	0.120438	3.87798
0.025238	13.517	0.125871	4.72057		0.025069	5.04362	0.126368	0.901389		0.025258	4.57341	0.126537	1.75709		0.024811	18.4219	0.12377	3.79238
0.025904	13.4773	0.129203	4.5214		0.025736	5.03361	0.1297	0.899304		0.025925	4.57573	0.129868	1.75839		0.025477	18.3829	0.127101	3.71834
0.02657	13.4383	0.132535	4.31101		0.026402	5.0243	0.133032	0.90104		0.026591	4.58474	0.1332	1.72983		0.026143	18.3414	0.130433	3.65504
0.027237	13.3968	0.135867	4.10292		0.027068	5.01228	0.136363	0.904154		0.027257	4.59634	0.136531	1.66483		0.02681	18.2993	0.133765	3.57822
0.027903	13.3578	0.139199	3.9104		0.027735	4.99867	0.139695	0.911131		0.027923	4.60757	0.139863	1.57965		0.027476	18.2573	0.137097	3.48974
0.02857	13.3191	0.14253	3.73223		0.028401	4.98522	0.143027	0.926318		0.02859	4.61937	0.143194	1.4891		0.028142	18.2251	0.140429	3.40953
0.029236	13.285	0.145862	3.55869		0.029067	4.97218	0.146358	0.943572		0.029256	4.63136	0.146526	1.4034		0.028809	18.1881	0.143761	3.33467
0.029902	13.2575	0.149194	3.39168		0.029734	4.95932	0.14969	0.95142		0.029922	4.64357	0.149857	1.34678		0.029475	18.1284	0.147093	3.26198
0.030569	13.2331	0.152526	3.23928		0.0304	4.94668	0.153022	0.94557		0.030589	4.65832	0.153188	1.31462		0.030141	18.0651	0.150425	3.1887
0.031235	13.2072	0.155858	3.1205		0.031066	4.93016	0.156353	0.927207		0.031255	4.6764	0.15652	1.2921		0.030808	18.0029	0.153757	3.11933
0.031901	13.1829	0.15919	3.03		0.031733	4.91039	0.159685	0.892808		0.031921	4.69386	0.159851	1.28133		0.031474	17.9424	0.157089	3.04383
0.032568	13.1588	0.162522	2.94775		0.032399	4.89064	0.163017	0.849451		0.032588	4.71228	0.163183	1.27867		0.03214	17.8765	0.160421	2.95909
0.033234	13.1349	0.165854	2.8779		0.033065	4.87087	0.166349	0.807701		0.033254	4.72979	0.166514	1.27409		0.032807	17.8145	0.163752	2.84761
0.033901	13.1278	0.169186	2.81603		0.033732	4.8511	0.16968	0.780619		0.03392	4.74714	0.169846	1.27492		0.033473	17.7317	0.167084	2.76236
0.034567	13.1139	0.172518	2.72956		0.034398	4.83273	0.173012	0.775295		0.034586	4.76334	0.173177	1.29001		0.03414	17.6368	0.170416	2.69587
0.035233	13.0998	0.175849	2.64006		0.035064	4.81492	0.176344	0.777638		0.035253	4.77842	0.176509	1.3055		0.034806	17.546	0.173748	2.64718
0.0359	13.0858	0.179181	2.56632		0.03573	4.79365	0.179675	0.76073		0.035919	4.7945	0.17984	1.3048		0.035472	17.4478	0.17708	2.60814
0.036566	13.0708	0.182513	2.5017		0.036397	4.77092	0.183007	0.747711		0.036585	4.80992	0.183172	1.28034		0.036139	17.3477	0.180412	2.5881
0.037232	13.0274	0.185845	2.44707		0.037063	4.74889	0.186339	0.727912		0.037252	4.82611	0.186503	1.23107		0.036805	17.2608	0.183744	2.56319
0.037899	13.0351	0.189177	2.43724		0.037729	4.72685	0.18967	0.693973		0.037918	4.84157	0.189835	1.16842		0.037471	17.1742	0.187076	2.53304
0.038565	13.0742	0.192509	2.46541		0.038396	4.70556	0.193002	0.660747		0.038584	4.85568	0.193166	1.09946		0.038138	17.0656	0.190408	2.51166
0.039231	13.1122	0.195841	2.50311		0.039062	4.6866	0.196334	0.650089		0.03925	4.86657	0.196498	1.03397		0.038804	16.955	0.19374	2.48619
0.039898	13.1502	0.199173	2.5469		0.039728	4.56086	0.199665	0.639805		0.039917	4.87737	0.199829	0.981736		0.03947	16.8462	0.197072	2.46264
0.040564	13.1912	0.202505	2.59993		0.040395	4.51136	0.202997	0.626655		0.040583	4.8883	0.203161	0.952793		0.040137	16.7418	0.200403	2.43464
0.041231	13.2292	0.205837	2.64469		0.041061	4.49319	0.206329	0.607686		0.041249	4.89925	0.206492	0.937879		0.040803	16.6345	0.203735	2.40287
0.041897	13.2644	0.209169	2.66116		0.041727	4.47499	0.20966	0.590733		0.041916	4.91162	0.209824	0.942485		0.04147	16.5397	0.207067	2.36702
0.042563	13.3123	0.212501	2.65345		0.042394	4.45679	0.212992	0.571959		0.042582	4.92281	0.213155	0.97413		0.042136	16.4446	0.210399	2.32792
0.04323	13.3699	0.215832	2.63905		0.04306	4.44226	0.216324	0.550303		0.043248	4.92992	0.216487	1.00985		0.042802	16.3504	0.213731	2.29553
0.043896	13.4277	0.219164	2.61428		0.043726	4.43156	0.219655	0.530092		0.043915	4.93415	0.219818	1.01274		0.043469	16.25	0.217063	2.28115
0.044562	13.49	0.222496	2.57247		0.044393	4.42239	0.222987	0.512065		0.044581	4.93529	0.22315	0.98259		0.044135	16.1511	0.220395	2.28317
0.045229	13.5479	0.225828	2.52428		0.045059	4.41351	0.226319	0.491458		0.045247	4.93596	0.226481	0.929955		0.044801	16.0564	0.223727	2.28565
0.045895	13.6066	0.22916	2.49459		0.045725	4.40463	0.22965	0.474218		0.045913	4.93652	0.229813	0.863446		0.045468	15.9632	0.227059	2.29471
0.046561	13.6793	0.232492	2.46821		0.046392	4.39575	0.232982	0.463712		0.04658	4.93717	0.233144	0.806721		0.046134	15.8986	0.230391	2.28874
0.047228	13.7482	0.235824	2.43801		0.047058	4.38746	0.236314	0.4641		0.047246	4.93755	0.236476	0.779132		0.0468	15.8342	0.233723	2.27578
0.047894	13.8171	0.239156	2.40605		0.047724	4.38196	0.239645	0.466411		0.047912	4.93517	0.239807	0.770413		0.047467	15.7657	0.237054	2.25553
0.048561	13.886	0.242488	2.37011		0.048391	4.37503	0.242977	0.468496		0.048579	4.931	0.243139	0.762122		0.048133	15.6999	0.240386	2.22533
0.049227	13.9604	0.24582	2.32194		0.049057	4.36625	0.246309	0.46824		0.049245	4.92413	0.24647	0.760192		0.048799	15.6313	0.243718	2.19998
0.049893	14.0294	0.249151	2.26566		0.049723	4.35729	0.24964	0.459291		0.049911	4.91609	0.249802	0.763483		0.049466	15.5692	0.24705	2.19394
0.05056	14.0926	0.252483	2.20734		0.050389	4.34833	0.252972	0.445638		0.050578	4.9084	0.253133	0.764742		0.050132	15.5227	0.250382	2.19381
0.051226	14.1426	0.255815	2.15386		0.051056	4.33936	0.256304	0.434284		0.051244	4.90078	0.256465	0.763461		0.050798	15.4901	0.253714	2.18552
0.051892	14.1792	0.259147	2.10606		0.051722	4.33211	0.259635	0.420362		0.05191	4.89323	0.259796	0.756329		0.051465	15.4498	0.257046	2.16169
0.052559	14.2157	0.262479	2.05352		0.052388	4.32501	0.262967	0.409075		0.052576	4.88504	0.263128	0.733678		0.052131	15.4119	0.260378	2.12177
0.053225	14.2523	0.265811	1.98784		0.053055	4.31629	0.266299	0.403051		0.053243	4.87169	0.266459	0.697635		0.052798	15.3734	0.26371	2.09092
0.053892	14.2918	0.269143	1.91007		0.053721	4.30685	0.26963	0.388498		0.053909	4.85815	0.269791	0.658582		0.053464	15.3329	0.267042	2.05324
0.054558	14.3252	0.272475	1.82253		0.054387	4.29741	0.272962	0.378376		0.054575	4.84402	0.273122	0.623913		0.05413	15.298	0.270373	2.01695
0.055224	14.3302	0.275807	1.73416		0.055054	4.28795	0.276294	0.382701		0.055242	4.82879	0.276453	0.605268		0.054797	15.276	0.273705	1.99705
0.055891	14.3215	0.279139	1.6588		0.05572	4.27913	0.279626	0.391907		0.055908	4.81515	0.279785	0.596784		0.055463	15.2474	0.277037	1.97615
0.056557	14.3124	0.282471	1.60834		0.056386	4.27182	0.282957	0.395513		0.056574	4.80053	0.283117	0.587926		0.056129	15.2108	0.280369	1.94915
0.057223	14.3026	0.285802	1.57231		0.057053	4.26364	0.286289	0.405454		0.05724	4.78396	0.286448	0.581963		0.056796	15.1733	0.283701	1.92397
0.05789	14.2934	0.289134	1.5476		0.057719	4.25453	0.289621	0.407676		0.057907	4.76357	0.289779	0.572921		0.057462	15.1391	0.287033	1.89387
0.058556	14.2843	0.292466	1.54105		0.058385	4.24585	0.292952	0.392044		0.058573	4.74227	0.293111	0.553682		0.058128	15.103	0.290365	1.86348
0.059222	14.2627	0.295798	1.547		0.059052	4.23697	0.296284	0.386472		0.059239	4.72092	0.296442	0.532582		0.058795	15.0682	0.293697	1.84535
0.059889	14.2269	0.29913	1.54908		0.059718	4.22783	0.299616	0.388971		0.059906	4.70076	0.299774	0.518763		0.059461	15.0348	0.297029	1.83149
0.060555	14.185	0.302462	1.55183		0.060384	4.21783	0.302947	0.393609		0.060572	4.68141	0.303105	0.504275		0.060127	14.9903	0.300361	1.83457
0.061222	14.146	0.305794	1.55545		0.061051	4.20722	0.306279	0.408043		0.061238	4.66362	0.306437	0.496875		0.060794	14.9447	0.303693	1.83456
0.061888	14.1069	0.309126	1.55602		0.061717	4.19555	0.309611	0.435378		0.061905	4.64546	0.309768	0.508451		0.06146	14.9031	0.307024	1.83215
0.062554	14.0678	0.312458	1.56542		0.062383	4.1833	0.312942	0.460048		0.062571	4.62812	0.3131	0.537603		0.062127	14.8591	0.310356	1.83649
0.063221	14.0286	0.31579	1.60066		0.063049	4.17163	0.316274	0.504619		0.063237	4.61093	0.316431	0.581339		0.062793	14.8154	0.313688	1.84116
0.063887	13.9885	0.319122	1.66041		0.063716	4.15968	0.319606	0.576018		0.063903	4.59168	0.319763	0.657111		0.063459	14.7729	0.31702	1.83474
0.064553	13.9537	0.322453	1.73128		0.064382	4.14796	0.322937	0.662251		0.06457	4.57503	0.323094	0.78524		0.064126	14.726	0.320352	1.84217
0.06522	13.9208	0.325785	1.80044		0.065048	4.13872	0.326269	0.750181		0.065236	4.55857	0.326426	0.967518		0.064792	14.6757	0.323684	1.84561
0.065886	13.8853	0.329117	1.85792		0.065715	4.12835	0.329601	0.825094		0.065902	4.54415	0.329757	1.18783		0.065458	14.6253	0.327016	1.83807
0.066552	13.8524	0.332449	1.89449		0.066381	4.11649	0.332932	0.864895		0.066569	4.52871	0.333089	1.42441		0.066125	14.5755	0.330348	1.82016
0.067219	13.8194	0.335781	1.90343		0.067047	4.10398	0.336264	0.859444		0.067235	4.51373	0.33642	1.66376		0.066791	14.5275	0.33368	1.81524
0.067885	13.7997	0.339113	1.89994		0.067714	4.09173	0.339596	0.83135		0.067901	4.49964	0.339752	1.88956		0.067457	14.4768	0.337012	1.81364
0.068552	13.7873	0.342445	1.88143		0.06838	4.0792	0.342927	0.791549		0.068568	4.48425	0.343083	2.08474		0.068124	14.4336	0.340344	1.80081
0.069218	13.7679	0.345777	1.84355		0.069046	4.06814	0.346259	0.753561		0.069234	4.46828	0.346415	2.24641		0.06879	14.3821	0.343675	1.79032
0.069884	13.7483	0.349109	1.79378		0.069713	4.05851	0.349591	0.732317		0.0699	4.45797	0.349746	2.38755		0.069457	14.3305	0.347007	1.7695
0.070551	13.7286	0.352441	1.74461		0.070379	4.04871	0.352922	0.723266		0.070566	4.44707	0.353078	2.51087		0.070123	14.2794	0.350339	1.72941
0.071217	13.7089	0.355772	1.70191		0.071045	4.03868	0.356254	0.713623		0.071233	4.43672	0.356409	2.61304		0.070789	14.2299	0.353671	1.693
0.071883	13.6892	0.359104	1.66765		0.071712	4.02816	0.359586	0.703378		0.071899	4.42492	0.359741	2.68841		0.071456	14.1781	0.357003	1.67605
0.07255	13.6825	0.362436	1.62974		0.072378	4.01783	0.362917	0.690899		0.072565	4.41449	0.363072	2.74867		0.072122	14.1406	0.360335	1.67613
0.073216	13.6639	0.365768	1.58891		0.073044	4.00728	0.366249	0.675123		0.073232	4.40381	0.366404	2.79897		0.072788	14.11	0.363667	1.70406
0.073882	13.6391	0.3691	1.55054		0.073711	3.99855	0.369581	0.662497		0.073898	4.39543	0.369735	2.8227		0.073455	14.0773	0.366999	1.74491
0.074549	13.614	0.372432	1.50727		0.074377	3.98936	0.372912	0.651807		0.074564	4.39023	0.373067	2.81138		0.074121	14.0488	0.370331	1.78526
0.075215	13.5888	0.375764	1.46322		0.075043	3.97723	0.376244	0.637056		0.07523	4.38578	0.376398	2.76844		0.074787	14.0169	0.373663	1.82977
0.075882	13.5637	0.379096	1.43618		0.07571	3.96442	0.379576	0.610285		0.075897	4.38156	0.37973	2.69774		0.075454	13.9855	0.376994	1.87555
0.076548	13.54	0.382428	1.42328		0.076376	3.95191	0.382908	0.588279		0.076563	4.37717	0.383061	2.60852		0.07612	13.9589	0.380326	1.92672
0.077214	13.5148	0.38576	1.41302		0.077042	3.93879	0.386239	0.572062		0.077229	4.35491	0.386393	2.51764		0.076786	13.9408	0.383658	1.98833
0.077881	13.4737	0.389092	1.403		0.077708	3.92605	0.389571	0.555819		0.077896	4.3529	0.389724	2.43507		0.077453	13.9175	0.38699	2.04077
0.078547	13.4319	0.392424	1.39346		0.078375	3.91412	0.392902	0.541928		0.078562	4.35429	0.393056	2.35848		0.078119	13.8916	0.390322	2.07552
0.079213	13.3901	0.395755	1.37931		0.079041	3.90353	0.396234	0.54004		0.079228	4.35738	0.396387	2.28495		0.078786	13.8671	0.393654	2.08838
0.07988	13.3483	0.399087	1.35792		0.079707	3.89355	0.399566	0.535171		0.079895	4.3607	0.399719	2.22782		0.079452	13.8422	0.396986	2.07179
0.080546	13.3093	0.402419	1.32995		0.080374	3.8831	0.402898	0.526192		0.080561	4.36366	0.40305	2.18458		0.080118	13.8171	0.400318	2.01137
0.081212	13.2621	0.405751	1.30134		0.08104	3.87284	0.406229	0.515868		0.081227	4.36693	0.406382	2.14775		0.080785	13.7974	0.40365	1.95073
0.081879	13.2033	0.409083	1.27919		0.081706	3.86282	0.409561	0.515319		0.081893	4.37027	0.409713	2.13294		0.081451	13.7774	0.406982	1.90317
0.082545	13.1395	0.412415	1.25927		0.082373	3.8555	0.412893	0.511609		0.08256	4.37504	0.413045	2.14186		0.082117	13.7499	0.410314	1.86896
0.083212	13.0754	0.415747	1.2436		0.083039	3.84911	0.416224	0.501198		0.083226	4.37994	0.416376	2.1512		0.082784	13.721	0.413646	1.84139
0.083878	13.0113	0.419079	1.23939		0.083705	3.83967	0.419556	0.490484		0.083892	4.38485	0.419708	2.15232		0.08345	13.6937	0.416977	1.82669
0.084544	12.9516	0.422411	1.23643		0.084372	3.82865	0.422888	0.483991		0.084559	4.38977	0.423039	2.14431		0.084116	13.6663	0.420309	1.80602
0.085211	12.8894	0.425743	1.22611		0.085038	3.81762	0.426219	0.471026		0.085225	4.3953	0.426371	2.12456		0.084783	13.6398	0.423641	1.77608
0.085877	12.833	0.429074	1.21674		0.085704	3.80656	0.429551	0.460812		0.085891	4.40001	0.429702	2.09662		0.085449	13.6153	0.426973	1.7405
0.086543	12.7722	0.432406	1.21162		0.086371	3.79571	0.432883	0.460953		0.086558	4.40484	0.433033	2.06237		0.086115	13.582	0.430305	1.71046
0.08721	12.7154	0.435738	1.19812		0.087037	3.78586	0.436214	0.473992		0.087224	4.41042	0.436365	2.03138		0.086782	13.5337	0.433637	1.68708
0.087876	12.6546	0.43907	1.17631		0.087703	3.77735	0.439546	0.476983		0.08789	4.41773	0.439696	2.0115		0.087448	13.4873	0.436969	1.66344
0.088543	12.5934	0.442402	1.15378		0.08837	3.7694	0.442878	0.483243		0.088556	4.42454	0.443028	2.00032		0.088115	13.4398	0.440301	1.64067
0.089209	12.5321	0.445734	1.13611		0.089036	3.76183	0.446209	0.500292		0.089223	4.43163	0.446359	1.99439		0.088781	13.3961	0.443633	1.63333
0.089875	12.4874	0.449066	1.11749		0.089702	3.75412	0.449541	0.5159		0.089889	4.43923	0.449691	1.99032		0.089447	13.3496	0.446965	1.63141
0.090542	12.4573	0.452398	1.10372		0.090369	3.74618	0.452873	0.514821		0.090555	4.4461	0.453022	1.98162		0.090114	13.3009	0.450296	1.63291
0.091208	12.4366	0.45573	1.09385		0.091035	3.73976	0.456204	0.514134		0.091222	4.45213	0.456354	1.9638		0.09078	13.2451	0.453628	1.63672
0.091874	12.4178	0.459062	1.08368		0.091701	3.73565	0.459536	0.495595		0.091888	4.45515	0.459685	1.93988		0.091446	13.1901	0.45696	1.6384
0.092541	12.3976	0.462394	1.07627		0.092367	3.73225	0.462868	0.452963		0.092554	4.45728	0.463017	1.90833		0.092113	13.1001	0.460292	1.62268
0.093207	12.3773	0.465725	1.06191		0.093034	3.72866	0.466199	0.414253		0.093221	4.45945	0.466348	1.86915		0.092779	12.853	0.463624	1.60009
0.093873	12.3622	0.469057	1.04178		0.0937	3.72496	0.469531	0.379246		0.093887	4.46178	0.46968	1.82694		0.093445	12.6191	0.466956	1.57496
0.09454	12.3634	0.472389	1.02594		0.094366	3.72142	0.472863	0.353644		0.094553	4.46377	0.473011	1.78368		0.094112	12.5674	0.470288	1.5486
0.095206	12.3792	0.475721	1.01303		0.095033	3.71781	0.476194	0.341217		0.095219	4.46458	0.476343	1.73663		0.094778	12.5139	0.47362	1.53236
0.095873	12.3967	0.479053	0.986734		0.095699	3.71296	0.479526	0.334777		0.095886	4.46282	0.479674	1.69025		0.095444	12.4559	0.476952	1.52312
0.096539	12.4131	0.482385	0.957913		0.096365	3.70777	0.482858	0.322591		0.096552	4.45971	0.483006	1.64973		0.096111	12.4005	0.480284	1.51635
0.097205	12.4306	0.485717	0.930647		0.097032	3.70255	0.486189	0.306255		0.097218	4.45665	0.486337	1.60915		0.096777	12.3432	0.483616	1.5081
0.097872	12.4471	0.489049	0.908527		0.097698	3.69741	0.489521	0.279455		0.097885	4.45342	0.489669	1.56276		0.097444	12.2877	0.486947	1.4967
0.098538	12.4741	0.492381	0.886826		0.098364	3.69218	0.492853	0.249381		0.098551	4.4505	0.493	1.51358		0.09811	12.2505	0.490279	1.48402
0.099204	12.5084	0.495713	0.869501		0.099031	3.68702	0.496185	0.237249		0.099217	4.44725	0.496332	1.46003		0.098776	12.2176	0.493611	1.47839
0.099871	12.5486	0.499045	0.863152		0.099697	3.68293	0.499516	0.221955		0.099883	4.44423	0.499663	1.39466		0.099443	12.1797	0.496943	1.48107
0.100537	12.5867	0.502376	0.864231		0.100363	3.68203	0.502848	0.203529		0.10055	4.44242	0.502995	1.33391		0.100109	12.1405	0.500275	1.48101
0.101203	12.6272	0.505708	0.848554		0.10103	3.68188	0.50618	0.184471		0.101216	4.44097	0.506326	1.28638		0.100775	12.1039	0.503607	1.47915
0.10187	12.6653	0.50904	0.825934		0.101696	3.68129	0.509511	0.173758		0.101882	4.43946	0.509658	1.2435		0.101442	12.0638	0.506939	1.47123
0.102536	12.7044	0.512372	0.804503		0.102362	3.68071	0.512843	0.161746		0.102549	4.43794	0.512989	1.21189		0.102108	12.0277	0.510271	1.45547
0.103203	12.751	0.515704	0.776343		0.103029	3.68015	0.516174	0.153895		0.103215	4.4364	0.516321	1.1956		0.102774	11.9977	0.513603	1.43055
0.103869	12.8055	0.519036	0.735861		0.103695	3.67958	0.519506	0.146594		0.103881	4.43402	0.519652	1.17418		0.103441	11.9658	0.516935	1.40305
0.104535	12.8604	0.522368	0.710608		0.104361	3.67817	0.522838	0.143033		0.104548	4.42926	0.522984	1.141		0.104107	11.932	0.520267	1.38913
0.105202	12.9192	0.5257	0.697593		0.105027	3.67095	0.52617	0.134349		0.105214	4.42354	0.526315	1.10226		0.104773	11.8986	0.523598	1.37918
0.105868	12.9745	0.529032	0.687443		0.105694	3.65947	0.529501	0.117448		0.10588	4.41802	0.529647	1.05502		0.10544	11.8657	0.52693	1.3548
0.106534	13.0297	0.532364	0.679561		0.10636	3.6472	0.532833	0.095253		0.106546	4.41251	0.532978	0.99579		0.106106	11.832	0.530262	1.32086
0.107201	13.0766	0.535695	0.689951		0.107026	3.63491	0.536165	0.075332		0.107213	4.40669	0.53631	0.932777		0.106773	11.8066	0.533594	1.3003
0.107867	13.1058	0.539027	0.704929		0.107693	3.62258	0.539496	0.063929		0.107879	4.40136	0.539641	0.876173		0.107439	11.788	0.536926	1.28025
0.108534	13.1259	0.542359	0.718503		0.108359	3.61044	0.542828	0.061211		0.108545	4.39832	0.542973	0.821693		0.108105	11.7637	0.540258	1.25743
0.1092	13.1456	0.545691	0.724296		0.109025	3.59674	0.54616	0.067135		0.109212	4.39327	0.546304	0.773518		0.108772	11.7375	0.54359	1.23688
0.109866	13.1654	0.549023	0.717614		0.109692	3.57912	0.549491	0.076714		0.109878	4.38851	0.549636	0.74225		0.109438	11.7096	0.546922	1.21713
0.110533	13.1865	0.552355	0.693417		0.110358	3.55963	0.552823	0.084697		0.110544	4.38356	0.552967	0.722137		0.110104	11.684	0.550254	1.19279
0.111199	13.2047	0.555687	0.668588		0.111024	3.54009	0.556155	0.084893		0.111211	4.37856	0.556298	0.703128		0.110771	11.6591	0.553586	1.17371
0.111865	13.2089	0.559019	0.65871		0.111691	3.52049	0.559486	0.082336		0.111877	4.37353	0.55963	0.684255		0.111437	11.6362	0.556917	1.16401
0.112532	13.1964	0.562351	0.655143		0.112357	3.50164	0.562818	0.081309		0.112543	4.36941	0.562961	0.662797		0.112103	11.6086	0.560249	1.15644
0.113198	13.1831	0.565683	0.658261		0.113023	3.48233	0.56615	0.07088		0.113209	4.36554	0.566293	0.638295		0.11277	11.5706	0.563581	1.15814
0.113864	13.1698	0.569015	0.662956		0.11369	3.46503	0.569481	0.065002		0.113876	4.36003	0.569624	0.611781		0.113436	11.534	0.566913	1.16395
0.114531	13.1564	0.572347	0.657873		0.114356	3.45067	0.572813	0.066114		0.114542	4.35452	0.572956	0.592644		0.114102	11.4979	0.570245	1.154
0.115197	13.143	0.575678	0.630686		0.115022	3.4365	0.576145	0.062529		0.115208	4.34902	0.576287	0.577733		0.114769	11.4627	0.573577	1.142
0.115864	13.1252	0.57901	0.602951		0.115689	3.42191	0.579476	0.05404		0.115875	4.34323	0.579619	0.553434		0.115435	11.4265	0.576909	1.13563
0.11653	13.0844	0.582342	0.583502		0.116355	3.40786	0.582808	0.05252		0.116541	4.33746	0.58295	0.526017		0.116102	11.3925	0.580241	1.12137
0.117196	13.0291	0.585674	0.566706		0.117021	3.39384	0.58614	0.049326		0.117207	4.32987	0.586282	0.505215		0.116768	11.3566	0.583573	1.09505
0.117863	12.9765	0.589006	0.539473		0.117688	3.38091	0.589471	0.039502		0.117873	4.32496	0.589613	0.482363		0.117434	11.3185	0.586905	1.08155
0.118529	12.9207	0.592338	0.52398		0.118354	3.36844	0.592803	0.03228		0.11854	4.32032	0.592945	0.462134		0.118101	11.2807	0.590237	1.06241
0.119195	12.8643	0.59567	0.515818		0.11902	3.35628	0.596135	0.022312		0.119206	4.31586	0.596276	0.453378		0.118767	11.2412	0.593569	1.04565
0.119862	12.8078	0.599002	0.506633		0.119686	3.34437	0.599467	0.015591		0.119872	4.31121	0.599608	0.445463		0.119433	11.2056	0.5969	1.03886
0.120528	12.7409	0.602334	0.503209		0.120353	3.33242	0.602798	0.014294		0.120539	4.3067	0.602939	0.43274		0.1201	11.1684	0.600232	1.0418
0.121194	12.6378	0.605666	0.519118		0.121019	3.31998	0.60613	0.014024		0.121205	4.3029	0.606271	0.413558		0.120766	11.1318	0.603564	1.03499
0.121861	12.5351	0.608997	0.524963		0.121685	3.31276	0.609461	0.011237		0.121871	4.2989	0.609602	0.389267		0.121432	11.0914	0.606896	1.02442
0.122527	12.4259	0.612329	0.515888		0.122352	3.30967	0.612793	0.008767		0.122538	4.29405	0.612934	0.364369		0.122099	11.0526	0.610228	1.0116
0.123194	12.3156	0.615661	0.496447		0.123018	3.30687	0.616125	0.006866		0.123204	4.28884	0.616265	0.342159		0.122765	11.0136	0.61356	0.996224
0.12386	12.2121	0.618993	0.473433		0.123684	3.30394	0.619456	0.002506		0.12387	4.28403	0.619597	0.323201		0.123432	10.9744	0.616892	0.978211
0.124526	12.1079	0.622325	0.446672		0.124351	3.30099	0.622788	-0.00132		0.124536	4.27879	0.622928	0.308925		0.124098	10.9367	0.620224	0.964354
0.125193	12.0015	0.625657	0.421631		0.125017	3.29804	0.62612	-0.01026		0.125203	4.27419	0.62626	0.300501		0.124764	10.9017	0.623556	0.957917
0.125859	11.8913	0.628989	0.399632		0.125683	3.29693	0.629452	-0.02377		0.125869	4.27186	0.629591	0.299968		0.125431	10.8602	0.626888	0.962631
0.126525	11.7736	0.632321	0.384483		0.12635	3.3002	0.632783	-0.03158		0.126535	4.25912	0.632923	0.300695		0.126097	10.8176	0.630219	0.970848
0.127192	11.6624	0.635653	0.378382		0.127016	3.30656	0.636115	-0.04489		0.127202	4.24328	0.636254	0.295229		0.126763	10.7729	0.633551	0.981194
0.127858	11.5442	0.638985	0.380594		0.127682	3.31382	0.639447	-0.05559		0.127868	4.22776	0.639586	0.286273		0.12743	10.7287	0.636883	0.985742
0.128524	11.4326	0.642317	0.387604		0.128349	3.3213	0.642778	-0.0581		0.128534	4.21222	0.642917	0.274657		0.128096	10.6873	0.640215	0.975591
0.129191	11.33	0.645648	0.394285		0.129015	3.32881	0.64611	-0.05718		0.129201	4.19721	0.646249	0.257247		0.128762	10.6515	0.643547	0.951604
0.129857	11.2165	0.64898	0.409252		0.129681	3.33606	0.649442	-0.06635		0.129867	4.18249	0.64958	0.239082		0.129429	10.6199	0.646879	0.923121
0.130524	11.0978	0.652312	0.415806		0.130348	3.34084	0.652773	-0.06877		0.130533	4.1678	0.652912	0.227455		0.130095	10.5815	0.650211	0.896259
0.13119	10.9708	0.655644	0.40655		0.131014	3.34301	0.656105	-0.07343		0.131199	4.15229	0.656243	0.223467		0.130761	10.5455	0.653543	0.877328
0.131856	10.8506	0.658976	0.390178		0.13168	3.3445	0.659437	-0.08556		0.131866	4.13593	0.659575	0.225215		0.131428	10.5077	0.656875	0.874848
0.132523	10.7307	0.662308	0.38004		0.132346	3.34588	0.662768	-0.09381		0.132532	4.11999	0.662906	0.22716		0.132094	10.4698	0.660207	0.870815
0.133189	10.6224	0.66564	0.367213		0.133013	3.34723	0.6661	-0.09649		0.133198	4.10407	0.666238	0.229181		0.132761	10.433	0.663539	0.863401
0.133855	10.53	0.668972	0.354235		0.133679	3.34859	0.669432	-0.09393		0.133865	4.08815	0.669569	0.23535		0.133427	10.3988	0.66687	0.865958
0.134522	10.4184	0.672304	0.340233		0.134345	3.34995	0.672763	-0.08583		0.134531	4.06924	0.672901	0.23438		0.134093	10.3575	0.670202	0.874286
0.135188	10.3051	0.675636	0.332496		0.135012	3.35102	0.676095	-0.08255		0.135197	4.0477	0.676232	0.217808		0.13476	10.3107	0.673534	0.878977
0.135854	10.1916	0.678968	0.328784		0.135678	3.35272	0.679427	-0.08394		0.135863	4.02473	0.679564	0.194131		0.135426	10.2642	0.676866	0.887839
0.136521	10.0778	0.682299	0.324668		0.136344	3.35493	0.682758	-0.0854		0.13653	4.00159	0.682895	0.169628		0.136092	10.2192	0.680198	0.893363
0.137187	9.96381	0.685631	0.322604		0.137011	3.35714	0.68609	-0.08142		0.137196	3.97759	0.686226	0.145396		0.136759	10.1744	0.68353	0.885545
0.137854	9.88257	0.688963	0.327186		0.137677	3.35929	0.689422	-0.06734		0.137862	3.95436	0.689558	0.127344		0.137425	10.1315	0.686862	0.870485
0.13852	9.79479	0.692295	0.326515		0.138343	3.36146	0.692753	-0.0553		0.138529	3.93222	0.692889	0.121602		0.138091	10.0898	0.690194	0.853841
0.139186	9.69964	0.695627	0.321006		0.13901	3.36415	0.696085	-0.05681		0.139195	3.91092	0.696221	0.12267		0.138758	10.0479	0.693526	0.838968
0.139853	9.6036	0.698959	0.310128		0.139676	3.36832	0.699417	-0.06867		0.139861	3.88942	0.699552	0.123605		0.139424	10.0052	0.696858	0.828652
0.140519	9.5073	0.702291	0.294278		0.140342	3.3745	0.702748	-0.085		0.140528	3.86708	0.702884	0.116665		0.14009	9.96102	0.70019	0.823693
0.141185	9.41078	0.705623	0.286854		0.141009	3.38172	0.70608	-0.11004		0.141194	3.84618	0.706216	0.108452		0.140757	9.91775	0.703521	0.8227
0.141852	9.32446	0.708955	0.288714		0.141675	3.38889	0.709412	-0.12106		0.14186	3.82405	0.709547	0.108456		0.141423	9.87629	0.706853	0.823734
0.142518	9.25371	0.712287	0.291678		0.142341	3.39616	0.712743	-0.11918		0.142526	3.80241	0.712878	0.102654		0.142089	9.84341	0.710185	0.821366
0.143185	9.16529	0.715619	0.291908		0.143008	3.40307	0.716075	-0.11278		0.143193	3.79077	0.71621	0.093842		0.142756	9.80179	0.713517	0.819626
0.143851	9.07283	0.71895	0.293163		0.143674	3.40842	0.719407	-0.11186		0.143859	3.7817	0.719541	0.094648		0.143422	9.75886	0.716849	0.810915
0.144517	8.9854	0.722282	0.282259		0.14434	3.40922	0.722738	-0.10631		0.144525	3.77234	0.722873	0.094098		0.144089	9.7166	0.720181	0.793212
0.145184	8.89292	0.725614	0.266532		0.145007	3.40651	0.72607	-0.10004		0.145192	3.76324	0.726204	0.089356		0.144755	9.67304	0.723513	0.771416
0.14585	8.80493	0.728946	0.257801		0.145673	3.40312	0.729402	-0.09484		0.145858	3.75419	0.729536	0.090149		0.145421	9.63149	0.726845	0.759769
0.146516	8.72989	0.732278	0.251133		0.146339	3.39971	0.732734	-0.08942		0.146524	3.74477	0.732867	0.08851		0.146088	9.59328	0.730177	0.7556
0.147183	8.66313	0.73561	0.248145		0.147005	3.39629	0.736065	-0.08418		0.147191	3.73701	0.736199	0.077099		0.146754	9.55588	0.733509	0.760066
0.147849	8.59107	0.738942	0.248828		0.147672	3.39306	0.739397	-0.08823		0.147857	3.73101	0.73953	0.062591		0.14742	9.51217	0.73684	0.771796
0.148515	8.52228	0.742274	0.247403		0.148338	3.38967	0.742729	-0.09404		0.148523	3.72542	0.742862	0.048101		0.148087	9.47079	0.740172	0.779474
0.149182	8.44955	0.745606	0.242639		0.149004	3.38109	0.74606	-0.09464		0.149189	3.72004	0.746193	0.042838		0.148753	9.42804	0.743504	0.781542
0.149848	8.38045	0.748938	0.240807		0.149671	3.36921	0.749392	-0.09202		0.149856	3.71452	0.749525	0.045185		0.149419	9.38533	0.746836	0.781363
0.150515	8.31629	0.75227	0.238019		0.150337	3.35753	0.752724	-0.09156		0.150522	3.70897	0.752856	0.046714		0.150086	9.34467	0.750168	0.778669
0.151181	8.2715	0.755601	0.235974		0.151003	3.34543	0.756055	-0.09222		0.151188	3.70359	0.756188	0.047123		0.150752	9.3106	0.7535	0.773222
0.151847	8.22134	0.758933	0.237268		0.15167	3.33337	0.759387	-0.09285		0.151855	3.70167	0.759519	0.042901		0.151419	9.27419	0.756832	0.772682
0.152514	8.16633	0.762265	0.242933		0.152336	3.32075	0.762719	-0.09119		0.152521	3.6971	0.762851	0.02868		0.152085	9.23561	0.760164	0.771147
0.15318	8.1139	0.765597	0.256397		0.153002	3.30503	0.76605	-0.09896		0.153187	3.69129	0.766182	0.009266		0.152751	9.19761	0.763496	0.765482
0.153846	8.06441	0.768929	0.271675		0.153669	3.28574	0.769382	-0.10794		0.153853	3.6852	0.769514	-0.00584		0.153418	9.15738	0.766828	0.758113
0.154513	8.01226	0.772261	0.279293		0.154335	3.26516	0.772714	-0.11212		0.15452	3.67909	0.772845	-0.01685		0.154084	9.11835	0.77016	0.751587
0.155179	7.97315	0.775593	0.280467		0.155001	3.24508	0.776045	-0.11127		0.155186	3.67316	0.776177	-0.02964		0.15475	9.07911	0.773491	0.744075
0.155845	7.9388	0.778925	0.277274		0.155668	3.22472	0.779377	-0.11206		0.155852	3.66731	0.779508	-0.03914		0.155417	9.03859	0.776823	0.733395
0.156512	7.8929	0.782257	0.269704		0.156334	3.20351	0.782709	-0.10717		0.156519	3.66168	0.78284	-0.0382		0.156083	8.99172	0.780155	0.72094
0.157178	7.84539	0.785589	0.25102		0.157	3.17998	0.78604	-0.10396		0.157185	3.65523	0.786171	-0.03568		0.156749	8.94758	0.783487	0.716328
0.157845	7.80029	0.78892	0.23372		0.157667	3.15568	0.789372	-0.10558		0.157851	3.64866	0.789503	-0.0416		0.157416	8.90337	0.786819	0.717279
0.158511	7.75282	0.792252	0.219265		0.158333	3.13191	0.792704	-0.11514		0.158518	3.64226	0.792834	-0.04747		0.158082	8.85902	0.790151	0.71983
0.159177	7.70484	0.795584	0.204909		0.158999	3.10802	0.796035	-0.12026		0.159184	3.63572	0.796166	-0.04659		0.158748	8.81721	0.793483	0.718981
0.159844	7.6732	0.798916	0.193987		0.159665	3.08398	0.799367	-0.11473		0.15985	3.62932	0.799497	-0.04536		0.159415	8.78229	0.796815	0.721097
0.16051	7.63143	0.802248	0.20044		0.160332	3.0598	0.802699	-0.10533		0.160516	3.62366	0.802829	-0.04623		0.160081	8.74682	0.800147	0.712873
0.161176	7.58559	0.80558	0.215523		0.160998	3.03989	0.80603	-0.09543		0.161183	3.61833	0.80616	-0.04162		0.160748	8.71024	0.803479	0.700289
0.161843	7.53938	0.808912	0.224212		0.161664	3.02167	0.809362	-0.08201		0.161849	3.61324	0.809492	-0.03433		0.161414	8.67334	0.80681	0.69759
0.162509	7.49049	0.812244	0.219806		0.162331	3.00068	0.812694	-0.07973		0.162515	3.60818	0.812823	-0.03921		0.16208	8.6354	0.810142	0.697638
0.163176	7.44369	0.815576	0.216671		0.162997	2.97834	0.816025	-0.09352		0.163182	3.603	0.816155	-0.05123		0.162747	8.59875	0.813474	0.69831
0.163842	7.39874	0.818908	0.204655		0.163663	2.95585	0.819357	-0.11067		0.163848	3.5978	0.819486	-0.05964		0.163413	8.56719	0.816806	0.706578
0.164508	7.35555	0.82224	0.190647		0.16433	2.9332	0.822689	-0.12297		0.164514	3.59237	0.822818	-0.06738		0.164079	8.5403	0.820138	0.720535
0.165175	7.30754	0.825571	0.187376		0.164996	2.91092	0.82602	-0.13507		0.165181	3.58655	0.826149	-0.07518		0.164746	8.51215	0.82347	0.713964
0.165841	7.25867	0.828903	0.193705		0.165662	2.89373	0.829352	-0.14546		0.165847	3.5786	0.829481	-0.07448		0.165412	8.48217	0.826802	0.712721
0.166507	7.20961	0.832235	0.197305		0.166329	2.88159	0.832684	-0.14026		0.166513	3.57012	0.832812	-0.07123		0.166078	8.45349	0.830134	0.713855
0.167174	7.16036	0.835567	0.205596		0.166995	2.87048	0.836016	-0.1355		0.167179	3.56162	0.836143	-0.07552		0.166745	8.42434	0.833466	0.711062
0.16784	7.11091	0.838899	0.209407		0.167661	2.85898	0.839347	-0.13952		0.167846	3.55326	0.839475	-0.07812		0.167411	8.3979	0.836798	0.699888
0.168506	7.06868	0.842231	0.20217		0.168328	2.8475	0.842679	-0.14721		0.168512	3.54479	0.842806	-0.07929		0.168077	8.37782	0.84013	0.701349
0.169173	7.02473	0.845563	0.200056		0.168994	2.83623	0.846011	-0.14593		0.169178	3.53985	0.846138	-0.08521		0.168744	8.35899	0.843461	0.700365
0.169839	6.97267	0.848895	0.197133		0.16966	2.8275	0.849342	-0.15693		0.169845	3.53695	0.849469	-0.09441		0.16941	8.33963	0.846793	0.690613
0.170506	6.91925	0.852227	0.191454		0.170327	2.82145	0.852674	-0.16411		0.170511	3.53504	0.852801	-0.10442		0.170077	8.32059	0.850125	0.686567
0.171172	6.86836	0.855559	0.186495		0.170993	2.81496	0.856005	-0.16108		0.171177	3.53325	0.856132	-0.11363		0.170743	8.30124	0.853457	0.690806
0.171838	6.81748	0.858891	0.19052		0.171659	2.80768	0.859337	-0.15017		0.171843	3.53146	0.859464	-0.12018		0.171409	8.28282	0.856789	0.698112
0.172505	6.76676	0.862222	0.188218		0.172325	2.80038	0.862669	-0.15619		0.17251	3.52971	0.862795	-0.1269		0.172076	8.26734	0.860121	0.710095
0.173171	6.73028	0.865554	0.182773		0.172992	2.79311	0.866001	-0.15665		0.173176	3.52825	0.866127	-0.13095		0.172742	8.2544	0.863453	0.728161
0.173837	6.6927	0.868886	0.182643		0.173658	2.78566	0.869332	-0.15445		0.173842	3.52748	0.869458	-0.13032		0.173408	8.23581	0.866785	0.73242
0.174504	6.6537	0.872218	0.187556		0.174324	2.77811	0.872664	-0.1613		0.174509	3.52139	0.87279	-0.12833		0.174075	8.21794	0.870117	0.727626
0.17517	6.6144	0.87555	0.183821		0.174991	2.76857	0.875996	-0.17414		0.175175	3.5142	0.876121	-0.12699		0.174741	8.20038	0.873449	0.714998
0.175836	6.57493	0.878882	0.176023		0.175657	2.75706	0.879327	-0.17762		0.175841	3.50742	0.879453	-0.12624		0.175407	8.18286	0.876781	0.693793
0.176503	6.53527	0.882214	0.169157		0.176323	2.74491	0.882659	-0.17887		0.176508	3.50054	0.882784	-0.12673		0.176074	8.16491	0.880112	0.683798
0.177169	6.50679	0.885546	0.161214		0.17699	2.73286	0.885991	-0.17512		0.177174	3.49338	0.886116	-0.12324		0.17674	8.14921	0.883444	0.678946
0.177836	6.48377	0.888878	0.152355		0.177656	2.72107	0.889322	-0.16674		0.17784	3.48623	0.889447	-0.11807		0.177406	8.13136	0.886776	0.674348
0.178502	6.45589	0.89221	0.155		0.178322	2.71074	0.892654	-0.16307		0.178506	3.47265	0.892779	-0.11778		0.178073	8.11066	0.890108	0.675104
0.179168	6.42851	0.895541	0.166549		0.178989	2.70313	0.895986	-0.1597		0.179173	3.45333	0.89611	-0.1238		0.178739	8.09027	0.89344	0.678202
0.179835	6.39983	0.898873	0.173844		0.179655	2.69624	0.899317	-0.15402		0.179839	3.43308	0.899442	-0.12863		0.179406	8.06943	0.896772	0.66847
0.180501	6.37219	0.902205	0.180185		0.180321	2.68889	0.902649	-0.15534		0.180505	3.41332	0.902773	-0.13107		0.180072	8.04868	0.900104	0.662374
0.181167	6.34455	0.905537	0.18339		0.180988	2.68136	0.905981	-0.15595		0.181172	3.39316	0.906105	-0.14286		0.180738	8.02884	0.903436	0.661131
0.181834	6.32167	0.908869	0.177663		0.181654	2.6739	0.909312	-0.14617		0.181838	3.37319	0.909436	-0.15514		0.181405	8.01045	0.906768	0.654796
0.1825	6.30449	0.912201	0.170565		0.18232	2.6664	0.912644	-0.13411		0.182504	3.35492	0.912768	-0.16342		0.182071	7.99009	0.9101	0.657805
0.183166	6.28853	0.915533	0.172592		0.182987	2.65774	0.915976	-0.13943		0.18317	3.33477	0.916099	-0.17784		0.182737	7.96862	0.913431	0.662463
0.183833	6.27257	0.918865	0.171867		0.183653	2.64659	0.919307	-0.15282		0.183837	3.31279	0.919431	-0.19616		0.183404	7.94726	0.916763	0.6624
0.184499	6.25653	0.922197	0.169974		0.184319	2.63318	0.922639	-0.16294		0.184503	3.29083	0.922762	-0.20265		0.18407	7.92619	0.920095	0.662495
0.185166	6.24112	0.925529	0.173486		0.184986	2.61941	0.925971	-0.16957		0.185169	3.26977	0.926094	-0.20394		0.184736	7.90492	0.923427	0.665688
0.185832	6.23045	0.928861	0.181272		0.185652	2.60549	0.929302	-0.17168		0.185836	3.248	0.929425	-0.20006		0.185403	7.88458	0.926759	0.664627
0.186498	6.22661	0.932193	0.182694		0.186318	2.59168	0.932634	-0.16356		0.186502	3.22568	0.932757	-0.1908		0.186069	7.86457	0.930091	0.666155
0.187165	6.22384	0.935524	0.180319		0.186984	2.57841	0.935966	-0.15346		0.187168	3.20132	0.936088	-0.18793		0.186736	7.84298	0.933423	0.67772
0.187831	6.22097	0.938856	0.177247		0.187651	2.56657	0.939297	-0.14806		0.187835	3.17438	0.93942	-0.19155		0.187402	7.82071	0.936755	0.690712
0.188497	6.21821	0.942188	0.172422		0.188317	2.55344	0.942629	-0.1454		0.188501	3.14747	0.942751	-0.19475		0.188068	7.79897	0.940087	0.702698
0.189164	6.21555	0.94552	0.166164		0.188983	2.53913	0.945961	-0.15849		0.189167	3.12048	0.946083	-0.19481		0.188735	7.77779	0.943419	0.709406
0.18983	6.21278	0.948852	0.164897		0.18965	2.52488	0.949292	-0.1655		0.189833	3.09392	0.949414	-0.19193		0.189401	7.75843	0.946751	0.708171
0.190497	6.21184	0.952184	0.163063		0.190316	2.51062	0.952624	-0.16854		0.1905	3.06666	0.952746	-0.18163		0.190067	7.74282	0.950082	0.709277
0.191163	6.20805	0.955516	0.158956		0.190982	2.49631	0.955956	-0.17556		0.191166	3.04531	0.956077	-0.17043		0.190734	7.72257	0.953414	0.706459
0.191829	6.20368	0.958848	0.164287		0.191649	2.48397	0.959287	-0.17817		0.191832	3.02179	0.959409	-0.16815		0.1914	7.70013	0.956746	0.700764
0.192496	6.19943	0.96218	0.167696		0.192315	2.47287	0.962619	-0.18015		0.192499	2.99774	0.96274	-0.17352		0.192066	7.67737	0.960078	0.693225
0.193162	6.19518	0.965512	0.157476		0.192981	2.46122	0.965951	-0.18772		0.193165	2.97252	0.966071	-0.1827		0.192733	7.65398	0.96341	0.695895
0.193828	6.1909	0.968844	0.154758		0.193648	2.44965	0.969283	-0.18954		0.193831	2.94826	0.969403	-0.19159		0.193399	7.63238	0.966742	0.692725
0.194495	6.1883	0.972175	0.157251		0.194314	2.43814	0.972614	-0.18763		0.194498	2.92323	0.972734	-0.19809		0.194065	7.61571	0.970074	0.687616
0.195161	6.19115	0.975507	0.151763		0.19498	2.42635	0.975946	-0.18832		0.195164	2.90501	0.976066	-0.20184		0.194732	7.5992	0.973406	0.678065
0.195827	6.19567	0.978839	0.144544		0.195647	2.4152	0.979278	-0.18016		0.19583	2.89062	0.979397	-0.20049		0.195398	7.57722	0.976738	0.668417
0.196494	6.20053	0.982171	0.146836		0.196313	2.40523	0.982609	-0.17422		0.196496	2.87404	0.982729	-0.19956		0.196064	7.55516	0.98007	0.659346
0.19716	6.20525	0.985503	0.15073		0.196979	2.39515	0.985941	-0.17509		0.197163	2.85679	0.98606	-0.19986		0.196731	7.53309	0.983402	0.652059
0.197827	6.20998	0.988835	0.148516		0.197646	2.38499	0.989273	-0.17432		0.197829	2.83905	0.989392	-0.195		0.197397	7.51087	0.986733	0.646903
0.198493	6.21471	0.992167	0.14018		0.198312	2.37484	0.992604	-0.17765		0.198495	2.82179	0.992723	-0.19215		0.198064	7.48974	0.990065	0.645773
0.199159	6.21421	0.995499	0.139502		0.198978	2.36449	0.995936	-0.18319		0.199162	2.80461	0.996055	-0.19945		0.19873	7.47079	0.993397	0.644491
0.199826	6.21257	0.998831	0.136641		0.199645	2.35418	0.999268	-0.19141		0.199828	2.79007	0.999386	-0.19928		0.199396	7.45227	0.996729	0.635209
0.200492	6.21086	1.00216	0.130848		0.200311	2.34564	1.0026	-0.19007		0.200494	2.77809	1.00272	-0.19124		0.200063	7.4345	1.00006	0.620829
0.201158	6.20915	1.0055	0.130318		0.200977	2.33759	1.00593	-0.19203		0.201161	2.76683	1.00605	-0.1993		0.200729	7.41619	1.00339	0.601094
0.201825	6.20744	1.00883	0.128625		0.201643	2.32768	1.00926	-0.19784		0.201827	2.75531	1.00938	-0.20776		0.201395	7.39816	1.00673	0.590292
0.202491	6.20567	1.01216	0.124149		0.20231	2.31695	1.01259	-0.20025		0.202493	2.7441	1.01271	-0.20658		0.202062	7.37981	1.01006	0.586995
0.203157	6.20356	1.01549	0.122792		0.202976	2.30623	1.01593	-0.19783		0.203159	2.73297	1.01604	-0.21209		0.202728	7.36282	1.01339	0.584576
0.203824	6.19864	1.01882	0.11479		0.203642	2.29536	1.01926	-0.20611		0.203826	2.72302	1.01937	-0.22968		0.203394	7.34605	1.01672	0.58452
0.20449	6.1918	1.02215	0.105747		0.204309	2.28479	1.02259	-0.21153		0.204492	2.71484	1.02271	-0.2379		0.204061	7.3273	1.02005	0.592142
0.205157	6.18473	1.02549	0.115435		0.204975	2.27629	1.02592	-0.21482		0.205158	2.70687	1.02604	-0.24053		0.204727	7.30824	1.02338	0.594904
0.205823	6.17747	1.02882	0.121919		0.205641	2.26924	1.02925	-0.21751		0.205825	2.69888	1.02937	-0.2432		0.205393	7.28937	1.02672	0.601735
0.206489	6.17041	1.03215	0.124704		0.206308	2.26218	1.03258	-0.21198		0.206491	2.69088	1.0327	-0.24187		0.20606	7.27006	1.03005	0.623607
0.207156	6.16384	1.03548	0.128662		0.206974	2.25495	1.03592	-0.20213		0.207157	2.68286	1.03603	-0.2392		0.206726	7.25217	1.03338	0.629189
0.207822	6.16134	1.03881	0.13729		0.20764	2.24774	1.03925	-0.19552		0.207824	2.67456	1.03936	-0.24102		0.207393	7.23858	1.03671	0.623779
0.208488	6.15426	1.04215	0.13597		0.208307	2.24071	1.04258	-0.19417		0.20849	2.66894	1.0427	-0.24387		0.208059	7.22622	1.04004	0.615463
0.209155	6.14442	1.04548	0.130342		0.208973	2.23445	1.04591	-0.19421		0.209156	2.66596	1.04603	-0.24457		0.208725	7.2122	1.04338	0.6073
0.209821	6.13396	1.04881	0.126144		0.209639	2.22909	1.04924	-0.20095		0.209822	2.66447	1.04936	-0.25239		0.209392	7.19839	1.04671	0.600133
0.210487	6.12383	1.05214	0.130947		0.210306	2.22445	1.05257	-0.20834		0.210489	2.6632	1.05269	-0.26192		0.210058	7.18412	1.05004	0.603137
0.211154	6.11373	1.05547	0.134081		0.210972	2.2201	1.05591	-0.21495		0.211155	2.66192	1.05602	-0.26595		0.210724	7.17032	1.05337	0.609258
0.21182	6.10215	1.0588	0.134441		0.211638	2.21569	1.05924	-0.22093		0.211821	2.66065	1.05935	-0.26956		0.211391	7.15805	1.0567	0.617716
0.212487	6.08907	1.06214	0.135747		0.212305	2.21128	1.06257	-0.2177		0.212488	2.66073	1.06269	-0.27477		0.212057	7.15225	1.06004	0.62777
0.213153	6.06991	1.06547	0.137379		0.212971	2.20698	1.0659	-0.21073		0.213154	2.66382	1.06602	-0.27727		0.212723	7.14846	1.06337	0.618821
0.213819	6.04959	1.0688	0.133287		0.213637	2.20308	1.06923	-0.20442		0.21382	2.66359	1.06935	-0.27864		0.21339	7.14487	1.0667	0.612952
0.214486	6.02952	1.07213	0.129132		0.214303	2.19531	1.07256	-0.20027		0.214486	2.6626	1.07268	-0.28345		0.214056	7.14121	1.07003	0.610334
0.215152	6.00904	1.07546	0.130156		0.21497	2.18368	1.0759	-0.19118		0.215153	2.66166	1.07601	-0.29258		0.214723	7.13766	1.07336	0.605362
0.215818	5.98914	1.0788	0.135715		0.215636	2.1717	1.07923	-0.18804		0.215819	2.66065	1.07934	-0.29458		0.215389	7.13404	1.07669	0.607081
0.216485	5.96864	1.08213	0.131661		0.216302	2.15969	1.08256	-0.1878		0.216485	2.65967	1.08267	-0.2902		0.216055	7.13029	1.08003	0.615459
0.217151	5.94549	1.08546	0.121844		0.216969	2.14751	1.08589	-0.18788		0.217152	2.6576	1.08601	-0.28921		0.216722	7.12685	1.08336	0.622005
0.217817	5.91734	1.08879	0.111616		0.217635	2.13685	1.08922	-0.1772		0.217818	2.65125	1.08934	-0.28436		0.217388	7.12376	1.08669	0.624914
0.218484	5.88959	1.09212	0.105623		0.218301	2.12778	1.09255	-0.17968		0.218484	2.64286	1.09267	-0.27629		0.218054	7.12067	1.09002	0.623556
0.21915	5.86117	1.09546	0.101319		0.218968	2.11832	1.09589	-0.18802		0.219151	2.63396	1.096	-0.28029		0.218721	7.11754	1.09335	0.612314
0.219817	5.83348	1.09879	0.099854		0.219634	2.10817	1.09922	-0.19228		0.219817	2.62503	1.09933	-0.29025		0.219387	7.11436	1.09669	0.601916
0.220483	5.80777	1.10212	0.097425		0.2203	2.09787	1.10255	-0.20152		0.220483	2.61616	1.10266	-0.29349		0.220053	7.11191	1.10002	0.586474
0.221149	5.78403	1.10545	0.098224		0.220967	2.08776	1.10588	-0.21497		0.221149	2.60734	1.10599	-0.29595		0.22072	7.11341	1.10335	0.580903
0.221816	5.75784	1.10878	0.100495		0.221633	2.07777	1.10921	-0.21345		0.221816	2.5985	1.10932	-0.29286		0.221386	7.12167	1.10668	0.580597
0.222482	5.73053	1.11212	0.094829		0.222299	2.06752	1.11254	-0.20678		0.222482	2.58521	1.11266	-0.28332		0.222052	7.13147	1.11001	0.574115
0.223148	5.70458	1.11545	0.0963		0.222966	2.05698	1.11588	-0.20717		0.223148	2.57146	1.11599	-0.27561		0.222719	7.14128	1.11335	0.566086
0.223815	5.6774	1.11878	0.106912		0.223632	2.04639	1.11921	-0.20309		0.223815	2.55734	1.11932	-0.2755		0.223385	7.1511	1.11668	0.569246
0.224481	5.65038	1.12211	0.114118		0.224298	2.036	1.12254	-0.20114		0.224481	2.54315	1.12265	-0.2779		0.224052	7.16119	1.12001	0.571132
0.225147	5.62959	1.12544	0.114518		0.224965	2.02575	1.12587	-0.20277		0.225147	2.52963	1.12598	-0.28384		0.224718	7.17286	1.12334	0.57615
0.225814	5.60815	1.12878	0.121693		0.225631	2.0153	1.1292	-0.20754		0.225814	2.51467	1.12931	-0.29544		0.225384	7.1841	1.12667	0.580934
0.22648	5.58331	1.13211	0.129447		0.226297	2.00465	1.13254	-0.21152		0.22648	2.49815	1.13265	-0.30343		0.226051	7.18706	1.13	0.578666
0.227147	5.55942	1.13544	0.128148		0.226964	1.9935	1.13587	-0.2088		0.227146	2.48125	1.13598	-0.30594		0.226717	7.18921	1.13334	0.570356
0.227813	5.53432	1.13877	0.122403		0.22763	1.9823	1.1392	-0.20226		0.227812	2.46366	1.13931	-0.31052		0.227383	7.19128	1.13667	0.557589
0.228479	5.50982	1.1421	0.111936		0.228296	1.97116	1.14253	-0.19899		0.228479	2.44675	1.14264	-0.31879		0.22805	7.19341	1.14	0.546729
0.229146	5.48628	1.14543	0.099361		0.228962	1.95984	1.14586	-0.19268		0.229145	2.43006	1.14597	-0.32443		0.228716	7.19503	1.14333	0.548633
0.229812	5.46763	1.14877	0.090848		0.229629	1.94897	1.14919	-0.18687		0.229811	2.41315	1.1493	-0.32912		0.229382	7.19475	1.14667	0.557824
0.230478	5.44623	1.1521	0.089719		0.230295	1.938	1.15253	-0.18817		0.230478	2.40066	1.15264	-0.333		0.230049	7.19455	1.15	0.573816
0.231145	5.42443	1.15543	0.092814		0.230961	1.93098	1.15586	-0.19475		0.231144	2.38849	1.15597	-0.33859		0.230715	7.19468	1.15333	0.593938
0.231811	5.40329	1.15876	0.095951		0.231628	1.92724	1.15919	-0.1998		0.23181	2.37616	1.1593	-0.34488		0.231381	7.1948	1.15666	0.606511
0.232478	5.38151	1.16209	0.097306		0.232294	1.9233	1.16252	-0.20789		0.232476	2.36387	1.16263	-0.34708		0.232048	7.19493	1.15999	0.605827
0.233144	5.3596	1.16543	0.099989		0.23296	1.91934	1.16585	-0.21364		0.233143	2.35163	1.16596	-0.34605		0.232714	7.19501	1.16332	0.597769
0.23381	5.34079	1.16876	0.105426		0.233627	1.9154	1.16918	-0.21552		0.233809	2.33945	1.16929	-0.34651		0.233381	7.19483	1.16666	0.584081
0.234477	5.32275	1.17209	0.114213		0.234293	1.91144	1.17251	-0.21514		0.234475	2.33079	1.17262	-0.3459		0.234047	7.1937	1.16999	0.575901
0.235143	5.30138	1.17542	0.123138		0.234959	1.90822	1.17585	-0.22124		0.235142	2.324	1.17596	-0.33823		0.234713	7.19021	1.17332	0.572805
0.235809	5.27979	1.17875	0.123187		0.235626	1.90549	1.17918	-0.22578		0.235808	2.31454	1.17929	-0.33379		0.23538	7.18579	1.17665	0.566593
0.236476	5.25827	1.18209	0.115266		0.236292	1.90206	1.18251	-0.23137		0.236474	2.30449	1.18262	-0.33626		0.236046	7.18125	1.17998	0.564421
0.237142	5.23674	1.18542	0.10213		0.236958	1.89812	1.18584	-0.24639		0.237141	2.29402	1.18595	-0.34068		0.236712	7.17688	1.18332	0.568003
0.237808	5.21566	1.18875	0.083853		0.237625	1.89419	1.18917	-0.25133		0.237807	2.28395	1.18928	-0.34318		0.237379	7.17064	1.18665	0.565868
0.238475	5.19767	1.19208	0.065335		0.238291	1.89017	1.1925	-0.24605		0.238473	2.27401	1.19261	-0.34916		0.238045	7.15782	1.18998	0.562115
0.239141	5.16997	1.19541	0.057716		0.238957	1.88615	1.19584	-0.24192		0.239139	2.26854	1.19594	-0.3552		0.238711	7.14382	1.19331	0.570179
0.239808	5.1386	1.19874	0.054817		0.239624	1.88264	1.19917	-0.23603		0.239806	2.26327	1.19928	-0.3553		0.239378	7.12887	1.19664	0.585793
0.240474	5.10831	1.20208	0.054067		0.24029	1.88098	1.2025	-0.2197		0.240472	2.25651	1.20261	-0.35047		0.240044	7.11399	1.19998	0.593125
0.24114	5.07681	1.20541	0.054339		0.240956	1.88069	1.20583	-0.20556		0.241138	2.24978	1.20594	-0.348		0.24071	7.09904	1.20331	0.593338
0.241807	5.04582	1.20874	0.059958		0.241623	1.8804	1.20916	-0.19725		0.241805	2.24284	1.20927	-0.34463		0.241377	7.08368	1.20664	0.598492
0.242473	5.01897	1.21207	0.062938		0.242289	1.88012	1.2125	-0.20147		0.242471	2.23584	1.2126	-0.33948		0.242043	7.07094	1.20997	0.598685
0.243139	4.99389	1.21541	0.061635		0.242955	1.87983	1.21583	-0.20388		0.243137	2.22902	1.21593	-0.34331		0.24271	7.0659	1.2133	0.580283
0.243806	4.96552	1.21874	0.058605		0.243621	1.87945	1.21916	-0.20936		0.243804	2.22242	1.21927	-0.35097		0.243376	7.06088	1.21663	0.568067
0.244472	4.93513	1.22207	0.058429		0.244288	1.87773	1.22249	-0.21719		0.24447	2.21646	1.2226	-0.34985		0.244042	7.05531	1.21997	0.556462
0.245138	4.90595	1.2254	0.065402		0.244954	1.87429	1.22582	-0.21615		0.245136	2.21082	1.22593	-0.34189		0.244709	7.04994	1.2233	0.542457
0.245805	4.87626	1.22873	0.081427		0.24562	1.87025	1.22915	-0.20985		0.245802	2.20551	1.22926	-0.33633		0.245375	7.04436	1.22663	0.535652
0.246471	4.84683	1.23206	0.097083		0.246287	1.86622	1.23249	-0.21001		0.246469	2.20027	1.23259	-0.32948		0.246041	7.03875	1.22996	0.529887
0.247138	4.82164	1.2354	0.105996		0.246953	1.8622	1.23582	-0.21734		0.247135	2.19479	1.23592	-0.3276		0.246708	7.03277	1.23329	0.531112
0.247804	4.79481	1.23873	0.107541		0.247619	1.8581	1.23915	-0.23329		0.247801	2.18972	1.23925	-0.33665		0.247374	7.02587	1.23663	0.536672
0.24847	4.76649	1.24206	0.095529		0.248286	1.85477	1.24248	-0.24621		0.248468	2.1848	1.24259	-0.35325		0.24804	7.01778	1.23996	0.536869
0.249137	4.73799	1.24539	0.078894		0.248952	1.85155	1.24581	-0.25333		0.249134	2.17758	1.24592	-0.36719		0.248707	7.00973	1.24329	0.533504
0.249803	4.70947	1.24872	0.07484		0.249618	1.84776	1.24914	-0.25532		0.2498	2.16967	1.24925	-0.37335		0.249373	7.00162	1.24662	0.528186
0.250469	4.68211	1.25206	0.074259		0.250285	1.84386	1.25248	-0.24556		0.250466	2.16216	1.25258	-0.37467		0.250039	6.99327	1.24995	0.518285
0.251136	4.65833	1.25539	0.073253		0.250951	1.83998	1.25581	-0.22932		0.251133	2.1544	1.25591	-0.37448		0.250706	6.98584	1.25329	0.51297
0.251802	4.63767	1.25872	0.072941		0.251617	1.83603	1.25914	-0.23021		0.251799	2.14689	1.25924	-0.36954		0.251372	6.97973	1.25662	0.507485
0.252469	4.60859	1.26205	0.073443		0.252284	1.83309	1.26247	-0.23053		0.252465	2.14262	1.26257	-0.36859		0.252039	6.9693	1.25995	0.504216
0.253135	4.57805	1.26538	0.065695		0.25295	1.83148	1.2658	-0.23262		0.253132	2.13788	1.26591	-0.37416		0.252705	6.95788	1.26328	0.516072
0.253801	4.54751	1.26872	0.059082		0.253616	1.83	1.26913	-0.24001		0.253798	2.13031	1.26924	-0.37905		0.253371	6.9469	1.26661	0.521551
0.254468	4.51698	1.27205	0.055665		0.254283	1.82829	1.27246	-0.25648		0.254464	2.12201	1.27257	-0.37945		0.254038	6.93543	1.26995	0.517952
0.255134	4.48463	1.27538	0.061492		0.254949	1.82659	1.2758	-0.26318		0.255131	2.11373	1.2759	-0.38328		0.254704	6.92403	1.27328	0.519008
0.2558	4.46328	1.27871	0.062835		0.255615	1.82491	1.27913	-0.27459		0.255797	2.10548	1.27923	-0.38584		0.25537	6.91258	1.27661	0.513088
0.256467	4.44331	1.28204	0.058128		0.256281	1.82285	1.28246	-0.28812		0.256463	2.09778	1.28256	-0.38516		0.256037	6.89966	1.27994	0.504281
0.257133	4.42312	1.28537	0.054852		0.256948	1.81885	1.28579	-0.2901		0.257129	2.09117	1.28589	-0.38381		0.256703	6.88306	1.28327	0.495906
0.257799	4.40289	1.28871	0.058568		0.257614	1.81258	1.28912	-0.28566		0.257796	2.08317	1.28923	-0.38704		0.257369	6.86653	1.2866	0.4947
0.258466	4.38266	1.29204	0.057312		0.25828	1.80554	1.29245	-0.27258		0.258462	2.07457	1.29256	-0.39023		0.258036	6.85005	1.28994	0.491582
0.259132	4.36181	1.29537	0.057287		0.258947	1.79858	1.29579	-0.25212		0.259128	2.06596	1.29589	-0.39381		0.258702	6.83364	1.29327	0.493121
0.259799	4.34171	1.2987	0.061008		0.259613	1.79161	1.29912	-0.23888		0.259795	2.05693	1.29922	-0.39988		0.259368	6.81732	1.2966	0.497565
0.260465	4.32543	1.30203	0.065146		0.260279	1.78472	1.30245	-0.24005		0.260461	2.04824	1.30255	-0.39818		0.260035	6.80113	1.29993	0.49448
0.261131	4.30316	1.30537	0.065165		0.260946	1.77872	1.30578	-0.23813		0.261127	2.03913	1.30588	-0.3858		0.260701	6.78414	1.30326	0.49141
0.261798	4.27825	1.3087	0.064287		0.261612	1.77437	1.30911	-0.24524		0.261793	2.02818	1.30922	-0.37076		0.261368	6.76537	1.3066	0.495083
0.262464	4.25221	1.31203	0.05998		0.262278	1.77008	1.31245	-0.25981		0.26246	2.01606	1.31255	-0.35944		0.262034	6.7459	1.30993	0.496253
0.26313	4.22599	1.31536	0.052189		0.262945	1.76514	1.31578	-0.26792		0.263126	2.00317	1.31588	-0.35364		0.2627	6.72726	1.31326	0.488079
0.263797	4.20135	1.31869	0.046683		0.263611	1.76009	1.31911	-0.27034		0.263792	1.99011	1.31921	-0.35614		0.263367	6.70778	1.31659	0.490166
0.264463	4.177	1.32203	0.043796		0.264277	1.75507	1.32244	-0.27399		0.264459	1.97776	1.32254	-0.36679		0.264033	6.68922	1.31992	0.48657
0.265129	4.15147	1.32536	0.03854		0.264944	1.75006	1.32577	-0.27437		0.265125	1.96496	1.32587	-0.38273		0.264699	6.67174	1.32326	0.478639
0.265796	4.1212	1.32869	0.035553		0.26561	1.74562	1.3291	-0.2651		0.265791	1.95415	1.3292	-0.39346		0.265366	6.6485	1.32659	0.478798
0.266462	4.08908	1.33202	0.044791		0.266276	1.74109	1.33244	-0.25591		0.266458	1.94417	1.33254	-0.39898		0.266032	6.6248	1.32992	0.488886
0.267129	4.0579	1.33535	0.053393		0.266943	1.73547	1.33577	-0.25364		0.267124	1.9337	1.33587	-0.40368		0.266698	6.60117	1.33325	0.491264
0.267795	4.02685	1.33868	0.061432		0.267609	1.7292	1.3391	-0.25811		0.26779	1.92307	1.3392	-0.40542		0.267365	6.57762	1.33658	0.493895
0.268461	3.99578	1.34202	0.068912		0.268275	1.72296	1.34243	-0.25465		0.268456	1.91247	1.34253	-0.40699		0.268031	6.55523	1.33992	0.499235
0.269128	3.97256	1.34535	0.069502		0.268942	1.71709	1.34576	-0.26143		0.269123	1.90189	1.34586	-0.4104		0.268698	6.53766	1.34325	0.492602
0.269794	3.94879	1.34868	0.067948		0.269608	1.71143	1.34909	-0.26387		0.269789	1.89245	1.34919	-0.40704		0.269364	6.52085	1.34658	0.486201
0.27046	3.92249	1.35201	0.064192		0.270274	1.70596	1.35242	-0.25678		0.270455	1.8857	1.35252	-0.40421		0.27003	6.50361	1.34991	0.489709
0.271127	3.89669	1.35535	0.051984		0.27094	1.70095	1.35576	-0.24765		0.271122	1.87889	1.35586	-0.41173		0.270697	6.48643	1.35324	0.499671
0.271793	3.87104	1.35868	0.038484		0.271607	1.69623	1.35909	-0.25344		0.271788	1.87193	1.35919	-0.4189		0.271363	6.46911	1.35658	0.505118
0.27246	3.84537	1.36201	0.041312		0.272273	1.69153	1.36242	-0.25508		0.272454	1.86499	1.36252	-0.42185		0.272029	6.45136	1.35991	0.511183
0.273126	3.81947	1.36534	0.038039		0.272939	1.68672	1.36575	-0.25778		0.273121	1.85806	1.36585	-0.42655		0.272696	6.43633	1.36324	0.509638
0.273792	3.7962	1.36867	0.0326		0.273606	1.68178	1.36908	-0.26225		0.273787	1.85115	1.36918	-0.43201		0.273362	6.42432	1.36657	0.498585
0.274459	3.77062	1.372	0.030592		0.274272	1.6778	1.37241	-0.26929		0.274453	1.84618	1.37251	-0.4289		0.274028	6.40828	1.3699	0.488558
0.275125	3.74324	1.37534	0.039602		0.274938	1.67561	1.37575	-0.2743		0.275119	1.84082	1.37584	-0.42051		0.274695	6.39256	1.37323	0.481465
0.275791	3.71556	1.37867	0.035507		0.275605	1.67421	1.37908	-0.27813		0.275786	1.83489	1.37918	-0.41163		0.275361	6.37624	1.37657	0.476061
0.276458	3.6902	1.382	0.032006		0.276271	1.67291	1.38241	-0.28186		0.276452	1.82857	1.38251	-0.40988		0.276027	6.3606	1.3799	0.474665
0.277124	3.66425	1.38533	0.03495		0.276937	1.67157	1.38574	-0.29116		0.277118	1.82247	1.38584	-0.41514		0.276694	6.34478	1.38323	0.479538
0.27779	3.64437	1.38866	0.03483		0.277604	1.6702	1.38907	-0.29356		0.277785	1.81649	1.38917	-0.4159		0.27736	6.33153	1.38656	0.480893
0.278457	3.62713	1.392	0.036623		0.27827	1.66899	1.39241	-0.29412		0.278451	1.81102	1.3925	-0.41397		0.278027	6.31868	1.38989	0.477409
0.279123	3.60922	1.39533	0.041195		0.278936	1.66823	1.39574	-0.29564		0.279117	1.80713	1.39583	-0.41342		0.278693	6.30475	1.39323	0.472821
0.27979	3.59272	1.39866	0.036681		0.279603	1.66766	1.39907	-0.2978		0.279783	1.80303	1.39916	-0.41264		0.279359	6.29007	1.39656	0.472703
0.280456	3.57524	1.40199	0.027149		0.280269	1.66691	1.4024	-0.29789		0.28045	1.79895	1.4025	-0.40371		0.280026	6.27543	1.39989	0.475008
0.281122	3.55686	1.40532	0.030107		0.280935	1.66613	1.40573	-0.30256		0.281116	1.79473	1.40583	-0.39867		0.280692	6.26082	1.40322	0.468503
0.281789	3.54211	1.40865	0.026042		0.281602	1.66535	1.40906	-0.30619		0.281782	1.79067	1.40916	-0.40754		0.281358	6.2475	1.40655	0.460316
0.282455	3.5321	1.41199	0.025617		0.282268	1.6646	1.4124	-0.30201		0.282449	1.78646	1.41249	-0.42819		0.282025	6.23931	1.40989	0.456067
0.283121	3.5208	1.41532	0.039518		0.282934	1.66457	1.41573	-0.29426		0.283115	1.78269	1.41582	-0.44235		0.282691	6.23166	1.41322	0.45321
0.283788	3.5094	1.41865	0.049103		0.283601	1.66538	1.41906	-0.28563		0.283781	1.77734	1.41915	-0.45515		0.283357	6.22442	1.41655	0.442371
0.284454	3.49765	1.42198	0.049383		0.284267	1.6662	1.42239	-0.27734		0.284448	1.77104	1.42248	-0.46655		0.284024	6.2172	1.41988	0.43608
0.28512	3.48535	1.42532	0.050162		0.284933	1.667	1.42572	-0.2745		0.285114	1.76432	1.42582	-0.46619		0.28469	6.20999	1.42321	0.433518
0.285787	3.47356	1.42865	0.053581		0.285599	1.66779	1.42905	-0.27725		0.28578	1.75748	1.42915	-0.44956		0.285356	6.20286	1.42654	0.427545
0.286453	3.46486	1.43198	0.047422		0.286266	1.6686	1.43239	-0.28099		0.286446	1.751	1.43248	-0.43452		0.286023	6.19616	1.42988	0.426092
0.28712	3.46035	1.43531	0.04373		0.286932	1.66933	1.43572	-0.28624		0.287113	1.74447	1.43581	-0.42368		0.286689	6.18984	1.43321	0.435739
0.287786	3.45882	1.43864	0.042109		0.287598	1.67004	1.43905	-0.2926		0.287779	1.7379	1.43914	-0.41641		0.287356	6.18271	1.43654	0.449547
0.288452	3.45779	1.44197	0.039243		0.288265	1.6711	1.44238	-0.29029		0.288445	1.72883	1.44247	-0.41136		0.288022	6.17593	1.43987	0.455419
0.289119	3.45672	1.44531	0.029863		0.288931	1.67249	1.44571	-0.2836		0.289112	1.71896	1.44581	-0.41413		0.288688	6.16918	1.44321	0.453112
0.289785	3.45564	1.44864	0.026498		0.289597	1.67383	1.44904	-0.2796		0.289778	1.70962	1.44914	-0.42486		0.289355	6.16236	1.44654	0.447041
0.290451	3.45462	1.45197	0.02681		0.290264	1.6752	1.45238	-0.28005		0.290444	1.69997	1.45247	-0.43476		0.290021	6.15602	1.44987	0.44183
0.291118	3.45539	1.4553	0.026239		0.29093	1.67662	1.45571	-0.27853		0.291111	1.69015	1.4558	-0.43639		0.290687	6.15336	1.4532	0.436219
0.291784	3.45815	1.45863	0.02882		0.291596	1.67723	1.45904	-0.28116		0.291777	1.6815	1.45913	-0.44454		0.291354	6.15111	1.45653	0.430729
0.29245	3.4618	1.46197	0.039456		0.292263	1.67902	1.46237	-0.29209		0.292443	1.67466	1.46246	-0.45333		0.29202	6.1488	1.45986	0.436662
0.293117	3.46586	1.4653	0.042768		0.292929	1.68327	1.4657	-0.30813		0.293109	1.66858	1.46579	-0.45456		0.292686	6.14663	1.4632	0.441728
0.293783	3.46979	1.46863	0.042619		0.293595	1.68777	1.46903	-0.32176		0.293776	1.66261	1.46913	-0.45331		0.293353	6.14444	1.46653	0.441962
0.29445	3.47385	1.47196	0.051076		0.294262	1.69238	1.47237	-0.31921		0.294442	1.65665	1.47246	-0.46075		0.294019	6.14224	1.46986	0.432436
0.295116	3.47813	1.47529	0.053586		0.294928	1.69715	1.4757	-0.30905		0.295108	1.6507	1.47579	-0.46548		0.294685	6.14086	1.47319	0.428196
0.295782	3.48358	1.47863	0.048056		0.295594	1.70195	1.47903	-0.29479		0.295775	1.64486	1.47912	-0.46844		0.295352	6.14115	1.47652	0.420973
0.296449	3.48895	1.48196	0.045166		0.296261	1.70716	1.48236	-0.28182		0.296441	1.63929	1.48245	-0.46765		0.296018	6.14095	1.47986	0.411162
0.297115	3.49447	1.48529	0.045068		0.296927	1.71321	1.48569	-0.2699		0.297107	1.63352	1.48578	-0.4642		0.296685	6.14051	1.48319	0.402477
0.297781	3.5003	1.48862	0.042889		0.297593	1.71996	1.48902	-0.26642		0.297773	1.62766	1.48911	-0.46275		0.297351	6.14008	1.48652	0.395526
0.298448	3.50561	1.49195	0.036823		0.298259	1.72693	1.49236	-0.26778		0.29844	1.62149	1.49245	-0.45557		0.298017	6.13967	1.48985	0.391816
0.299114	3.51107	1.49528	0.02972		0.298926	1.73389	1.49569	-0.27197		0.299106	1.61555	1.49578	-0.44756		0.298684	6.13916	1.49318	0.392745
0.29978	3.51831	1.49862	0.034456		0.299592	1.7406	1.49902	-0.26318		0.299772	1.60971	1.49911	-0.45333		0.29935	6.13821	1.49652	0.396815
0.300447	3.52543	1.50195	0.048495		0.300258	1.74757	1.50235	-0.25289		0.300439	1.60545	1.50244	-0.46456		0.300016	6.13716	1.49985	0.387162
0.301113	3.529	1.50528	0.05417		0.300925	1.75585	1.50568	-0.25036		0.301105	1.60205	1.50577	-0.47094		0.300683	6.13684	1.50318	0.386959
0.30178	3.53202	1.50861	0.060763		0.301591	1.76561	1.50901	-0.25195		0.301771	1.59857	1.5091	-0.48066		0.301349	6.13652	1.50651	0.391134
0.302446	3.53502	1.51195	0.066844		0.302257	1.77619	1.51235	-0.25482		0.302438	1.59519	1.51243	-0.49216		0.302015	6.1362	1.50984	0.395764
0.303112	3.53815	1.51528	0.065241		0.302924	1.78674	1.51568	-0.2619		0.303104	1.59189	1.51577	-0.49445		0.302682	6.13591	1.51317	0.388947
0.303779	3.53882	1.51861	0.055673		0.30359	1.79727	1.51901	-0.26909		0.30377	1.58858	1.5191	-0.49223		0.303348	6.13566	1.51651	0.399932
0.304445	3.53657	1.52194	0.050343		0.304256	1.80725	1.52234	-0.27679		0.304436	1.58572	1.52243	-0.48612		0.304014	6.13605	1.51984	0.40678
0.305111	3.54241	1.52527	0.051238		0.304923	1.81777	1.52567	-0.2762		0.305103	1.58648	1.52576	-0.4799		0.304681	6.13738	1.52317	0.402436
0.305778	3.55118	1.5286	0.052442		0.305589	1.83393	1.529	-0.28006		0.305769	1.59586	1.52909	-0.47887		0.305347	6.13945	1.5265	0.401123
0.306444	3.56011	1.53194	0.04233		0.306255	1.85604	1.53234	-0.28931		0.306435	1.60859	1.53242	-0.48004		0.306014	6.14153	1.52983	0.407619
0.30711	3.56859	1.53527	0.036888		0.306922	1.87815	1.53567	-0.29407		0.307102	1.62087	1.53576	-0.48646		0.30668	6.1436	1.53317	0.405848
0.307777	3.5778	1.5386	0.034174		0.307588	1.8988	1.539	-0.2913		0.307768	1.63358	1.53909	-0.49571		0.307346	6.14566	1.5365	0.405271
0.308443	3.58505	1.54193	0.018812		0.308254	1.91932	1.54233	-0.29915		0.308434	1.64582	1.54242	-0.49814		0.308013	6.14767	1.53983	0.413357
0.30911	3.59696	1.54526	0.010717		0.308921	1.93865	1.54566	-0.29608		0.309101	1.65678	1.54575	-0.49253		0.308679	6.1488	1.54316	0.407945
0.309776	3.61474	1.54859	0.016865		0.309587	1.95894	1.54899	-0.28784		0.309767	1.67198	1.54908	-0.4867		0.309345	6.14526	1.54649	0.401046
0.310442	3.63331	1.55193	0.021181		0.310253	1.98463	1.55233	-0.28126		0.310433	1.69006	1.55241	-0.47897		0.310012	6.1406	1.54983	0.396048
0.311109	3.65181	1.55526	0.023033		0.31092	2.01245	1.55566	-0.27677		0.311099	1.70942	1.55574	-0.46902		0.310678	6.13594	1.55316	0.392837
0.311775	3.67025	1.55859	0.040405		0.311586	2.04248	1.55899	-0.27729		0.311766	1.72815	1.55908	-0.4644		0.311344	6.1313	1.55649	0.379888
0.312441	3.68952	1.56192	0.04935		0.312252	2.07147	1.56232	-0.28168		0.312432	1.74746	1.56241	-0.46339		0.312011	6.12669	1.55982	0.375387
0.313108	3.70901	1.56526	0.050394		0.312918	2.09918	1.56565	-0.2838		0.313098	1.76737	1.56574	-0.46721		0.312677	6.12242	1.56315	0.37601
0.313774	3.73343	1.56859	0.047853		0.313585	2.12617	1.56898	-0.29298		0.313765	1.78652	1.56907	-0.4738		0.313343	6.11876	1.56648	0.37994
0.314441	3.76148	1.57192	0.045176		0.314251	2.15601	1.57232	-0.30747		0.314431	1.81797	1.5724	-0.47657		0.31401	6.11535	1.56982	0.389743
0.315107	3.78865	1.57525	0.038108		0.314917	2.19084	1.57565	-0.31139		0.315097	1.85225	1.57573	-0.48472		0.314676	6.11195	1.57315	0.401382
0.315773	3.81681	1.57858	0.034544		0.315584	2.22479	1.57898	-0.31288		0.315764	1.88768	1.57906	-0.49441		0.315343	6.10853	1.57648	0.406214
0.31644	3.84384	1.58191	0.035547		0.31625	2.25861	1.58231	-0.32368		0.31643	1.92382	1.5824	-0.49514		0.316009	6.1049	1.57981	0.403575
0.317106	3.87501	1.58525	0.0399		0.316916	2.29242	1.58564	-0.32002		0.317096	1.95796	1.58573	-0.48536		0.316675	6.10129	1.58315	0.390467
0.317772	3.90797	1.58858	0.040497		0.317583	2.32507	1.58897	-0.30929		0.317762	1.99359	1.58906	-0.48067		0.317342	6.09677	1.58648	0.365674
0.318439	3.9496	1.59191	0.043447		0.318249	2.35838	1.59231	-0.29813		0.318429	2.04475	1.59239	-0.47263		0.318008	6.09118	1.58981	0.351221
0.319105	3.98702	1.59524	0.045712		0.318915	2.39662	1.59564	-0.29155		0.319095	2.11902	1.59572	-0.46243		0.318674	6.08562	1.59314	0.345137
0.319771	4.03105	1.59857	0.040031		0.319582	2.43991	1.59897	-0.29374		0.319761	2.20315	1.59905	-0.45721		0.319341	6.08003	1.59647	0.340716
0.320438	4.07049	1.60191	0.033867		0.320248	2.48165	1.6023	-0.29573		0.320428	2.28898	1.60239	-0.46403		0.320007	6.07413	1.5998	0.341427
0.321104	4.11063	1.60524	0.027478		0.320914	2.5219	1.60563	-0.29903		0.321094	2.3701	1.60572	-0.47291		0.320673	6.06842	1.60314	0.350511
0.321771	4.14447	1.60857	0.020767		0.321581	2.56225	1.60896	-0.30572		0.32176	2.45307	1.60905	-0.48386		0.32134	6.0615	1.60647	0.356111
0.322437	4.17305	1.6119	0.022601		0.322247	2.59853	1.6123	-0.31448		0.322426	2.52977	1.61238	-0.49687		0.322006	6.05389	1.6098	0.348008
0.323103	4.20428	1.61523	0.026448		0.322913	2.62895	1.61563	-0.30781		0.323093	2.63551	1.61571	-0.50497		0.322672	6.0437	1.61313	0.349641
0.32377	4.23639	1.61857	0.019366		0.32358	2.66011	1.61896	-0.30727		0.323759	2.74658	1.61904	-0.51151		0.323339	6.0323	1.61646	0.353476
0.324436	4.26513	1.6219	0.01669		0.324246	2.69291	1.62229	-0.30951		0.324425	2.8612	1.62237	-0.5212		0.324005	6.02152	1.6198	0.352605
0.325102	4.29468	1.62523	0.019869		0.324912	2.72564	1.62562	-0.30971		0.325092	2.97833	1.62571	-0.52661		0.324672	6.01014	1.62313	0.353631
0.325769	4.32109	1.62856	0.016013		0.325579	2.75832	1.62895	-0.30334		0.325758	3.09534	1.62904	-0.52404		0.325338	5.99997	1.62646	0.3667
0.326435	4.34021	1.63189	0.017879		0.326245	2.78771	1.63229	-0.30015		0.326424	3.20783	1.63237	-0.5267		0.326004	5.99416	1.62979	0.370899
0.327101	4.36008	1.63522	0.029054		0.326911	2.81058	1.63562	-0.29454		0.327091	3.32568	1.6357	-0.52657		0.326671	5.98892	1.63312	0.369977
0.327768	4.37958	1.63856	0.033831		0.327577	2.82845	1.63895	-0.27863		0.327757	3.44784	1.63903	-0.52421		0.327337	5.98081	1.63645	0.362433
0.328434	4.40088	1.64189	0.020543		0.328244	2.84388	1.64228	-0.27574		0.328423	3.57704	1.64236	-0.52647		0.328003	5.9728	1.63979	0.354792
0.329101	4.42041	1.64522	0.01847		0.32891	2.85929	1.64561	-0.27408		0.329089	3.70907	1.64569	-0.5319		0.32867	5.96521	1.64312	0.341954
0.329767	4.44054	1.64855	0.016867		0.329576	2.87467	1.64894	-0.27073		0.329756	3.84097	1.64903	-0.52973		0.329336	5.95719	1.64645	0.332836
0.330433	4.45396	1.65189	0.01266		0.330243	2.89003	1.65228	-0.27439		0.330422	3.97277	1.65236	-0.52441		0.330002	5.94949	1.64978	0.332645
0.3311	4.46162	1.65522	0.015025		0.330909	2.90231	1.65561	-0.29852		0.331088	4.09492	1.65569	-0.52527		0.330669	5.94108	1.65311	0.338975
0.331766	4.4664	1.65855	0.033561		0.331575	2.90971	1.65894	-0.29914		0.331755	4.22774	1.65902	-0.53336		0.331335	5.9335	1.65645	0.34541
0.332432	4.47058	1.66188	0.039188		0.332242	2.91238	1.66227	-0.29524		0.332421	4.36605	1.66235	-0.54088		0.332002	5.92675	1.65978	0.345753
0.333099	4.47499	1.66521	0.037456		0.332908	2.91179	1.6656	-0.2921		0.333087	4.50424	1.66568	-0.54387		0.332668	5.91954	1.66311	0.338916
0.333765	4.4792	1.66854	0.031557		0.333574	2.91119	1.66894	-0.29401		0.333754	4.64231	1.66901	-0.54303		0.333334	5.91234	1.66644	0.336405
0.334432	4.48191	1.67188	0.022007		0.334241	2.9106	1.67227	-0.28481		0.33442	4.78027	1.67235	-0.53944		0.334001	5.90537	1.66977	0.334739
0.335098	4.47985	1.67521	0.01207		0.334907	2.90804	1.6756	-0.291		0.335086	4.90386	1.67568	-0.52776		0.334667	5.89947	1.67311	0.332527
0.335764	4.47254	1.67854	0.007496		0.335573	2.8996	1.67893	-0.30791		0.335752	5.0153	1.67901	-0.51742		0.335333	5.89293	1.67644	0.338172
0.336431	4.46327	1.68187	0.000118		0.33624	2.88828	1.68226	-0.32426		0.336419	5.13863	1.68234	-0.51057		0.336	5.8841	1.67977	0.344771
0.337097	4.45435	1.6852	0.000211		0.336906	2.8776	1.68559	-0.32553		0.337085	5.26703	1.68567	-0.50575		0.336666	5.87538	1.6831	0.350169
0.337763	4.44558	1.68854	0.001897		0.337572	2.86667	1.68893	-0.32946		0.337751	5.39533	1.689	-0.50142		0.337332	5.86713	1.68643	0.348928
0.33843	4.43682	1.69187	-0.0013		0.338239	2.85599	1.69226	-0.32972		0.338418	5.52353	1.69234	-0.50103		0.337999	5.85833	1.68977	0.342413
0.339096	4.42744	1.6952	-0.00496		0.338905	2.84557	1.69559	-0.32129		0.339084	5.65163	1.69567	-0.50487		0.338665	5.8499	1.6931	0.336061
0.339762	4.41513	1.69853	-0.00362		0.339571	2.83352	1.69892	-0.31408		0.33975	5.74859	1.699	-0.50973		0.339331	5.84367	1.69643	0.333237
0.340429	4.40163	1.70186	-0.00584		0.340237	2.82013	1.70225	-0.3195		0.340416	5.84392	1.70233	-0.51493		0.339998	5.8346	1.69976	0.329719
0.341095	4.38581	1.7052	-0.01175		0.340904	2.80492	1.70558	-0.32305		0.341083	5.94323	1.70566	-0.52053		0.340664	5.82317	1.70309	0.327855
0.341762	4.37105	1.70853	-0.02224		0.34157	2.7892	1.70891	-0.32004		0.341749	6.04248	1.70899	-0.52177		0.341331	5.81096	1.70643	0.322274
0.342428	4.3574	1.71186	-0.02843		0.342236	2.77374	1.71225	-0.31812		0.342415	6.14166	1.71233	-0.51877		0.341997	5.79876	1.70976	0.316028
0.343094	4.34253	1.71519	-0.03262		0.342903	2.75747	1.71558	-0.32473		0.343082	6.24077	1.71566	-0.52561		0.342663	5.78664	1.71309	0.316875
0.343761	4.32659	1.71852	-0.0357		0.343569	2.74209	1.71891	-0.32365		0.343748	6.33171	1.71899	-0.53254		0.34333	5.77547	1.71642	0.31321
0.344427	4.30502	1.72185	-0.03399		0.344235	2.7283	1.72224	-0.3189		0.344414	6.41124	1.72232	-0.53566		0.343996	5.76647	1.71975	0.314494
0.345093	4.2824	1.72519	-0.02624		0.344902	2.71664	1.72557	-0.32415		0.345081	6.49168	1.72565	-0.54527		0.344662	5.7555	1.72308	0.322513
0.34576	4.26003	1.72852	-0.02345		0.345568	2.70458	1.7289	-0.32993		0.345747	6.56973	1.72898	-0.56127		0.345329	5.74454	1.72642	0.327473
0.346426	4.2352	1.73185	-0.02081		0.346234	2.69236	1.73224	-0.32597		0.346413	6.64604	1.73231	-0.56221		0.345995	5.7336	1.72975	0.32217
0.347092	4.21233	1.73518	-0.01868		0.346901	2.68033	1.73557	-0.32458		0.347079	6.72231	1.73565	-0.56068		0.346661	5.72265	1.73308	0.311677
0.347759	4.19315	1.73851	-0.01332		0.347567	2.66776	1.7389	-0.3301		0.347746	6.79699	1.73898	-0.55932		0.347328	5.71162	1.73641	0.298893
0.348425	4.17403	1.74185	-0.01589		0.348233	2.6572	1.74223	-0.3316		0.348412	6.85826	1.74231	-0.55384		0.347994	5.70037	1.73974	0.289247
0.349092	4.15151	1.74518	-0.02158		0.3489	2.64995	1.74556	-0.33708		0.349078	6.92502	1.74564	-0.53405		0.34866	5.69216	1.74308	0.28112
0.349758	4.1269	1.74851	-0.0226		0.349566	2.64264	1.7489	-0.34248		0.349745	6.99319	1.74897	-0.52912		0.349327	5.6869	1.74641	0.274761
0.350424	4.10189	1.75184	-0.01699		0.350232	2.63372	1.75223	-0.34029		0.350411	7.05985	1.7523	-0.53607		0.349993	5.68165	1.74974	0.272827
0.351091	4.07693	1.75517	-0.01063		0.350899	2.62553	1.75556	-0.33795		0.351077	7.12648	1.75563	-0.54109		0.350659	5.6764	1.75307	0.276831
0.351757	4.05334	1.75851	-0.00717		0.351565	2.61711	1.75889	-0.33303		0.351744	7.19307	1.75896	-0.5406		0.351326	5.6712	1.7564	0.278025
0.352423	4.03299	1.76184	-0.00844		0.352231	2.60857	1.76222	-0.3238		0.35241	7.24659	1.7623	-0.54674		0.351992	5.66658	1.75974	0.282944
0.35309	4.0101	1.76517	-0.00991		0.352898	2.59979	1.76555	-0.31492		0.353076	7.28888	1.76563	-0.54317		0.352659	5.66378	1.76307	0.295641
0.353756	3.98577	1.7685	-0.02136		0.353564	2.58809	1.76889	-0.31724		0.353742	7.3306	1.76896	-0.53277		0.353325	5.65815	1.7664	0.314683
0.354422	3.96138	1.77183	-0.02897		0.35423	2.57293	1.77222	-0.31957		0.354409	7.37306	1.77229	-0.52913		0.353991	5.65254	1.76973	0.322391
0.355089	3.93834	1.77517	-0.02483		0.354896	2.5582	1.77555	-0.32659		0.355075	7.41551	1.77562	-0.52741		0.354658	5.64692	1.77306	0.322994
0.355755	3.91305	1.7785	-0.01916		0.355563	2.54461	1.77888	-0.33745		0.355741	7.46029	1.77896	-0.52915		0.355324	5.64131	1.77639	0.317734
0.356422	3.89151	1.78183	-0.01911		0.356229	2.53063	1.78221	-0.34287		0.356408	7.50367	1.78229	-0.5374		0.35599	5.63605	1.77973	0.313753
0.357088	3.87072	1.78516	-0.00925		0.356895	2.51694	1.78554	-0.34702		0.357074	7.53577	1.78562	-0.55011		0.356657	5.63457	1.78306	0.299746
0.357754	3.84786	1.78849	-0.00756		0.357562	2.50453	1.78887	-0.35137		0.35774	7.56086	1.78895	-0.55871		0.357323	5.64003	1.78639	0.289875
0.358421	3.8244	1.79183	-0.01204		0.358228	2.4917	1.79221	-0.35547		0.358406	7.58602	1.79228	-0.5627		0.357989	5.65289	1.78972	0.284793
0.359087	3.80099	1.79516	-0.01476		0.358894	2.47781	1.79554	-0.35946		0.359073	7.6104	1.79561	-0.55968		0.358656	5.66658	1.79306	0.284238
0.359753	3.77761	1.79849	-0.00866		0.359561	2.46426	1.79887	-0.36423		0.359739	7.63422	1.79894	-0.55818		0.359322	5.67935	1.79639	0.278593
0.36042	3.75428	1.80182	-0.01376		0.360227	2.45139	1.8022	-0.36117		0.360405	7.65803	1.80228	-0.55158		0.359989	5.69211	1.79972	0.273419
0.361086	3.73443	1.80515	-0.02381		0.360893	2.4384	1.80553	-0.35277		0.361072	7.68271	1.80561	-0.54014		0.360655	5.7051	1.80305	0.270998
0.361753	3.71537	1.80848	-0.02366		0.36156	2.42597	1.80886	-0.34412		0.361738	7.70561	1.80894	-0.53073		0.361321	5.72051	1.80638	0.275427
0.362419	3.69494	1.81182	-0.02742		0.362226	2.41281	1.8122	-0.33286		0.362404	7.72739	1.81227	-0.52892		0.361988	5.74046	1.80971	0.277496
0.363085	3.6729	1.81515	-0.03601		0.362892	2.39935	1.81553	-0.33064		0.363071	7.75029	1.8156	-0.52927		0.362654	5.76165	1.81305	0.275342
0.363752	3.65176	1.81848	-0.03495		0.363559	2.38656	1.81886	-0.33288		0.363737	7.77248	1.81893	-0.53834		0.36332	5.78425	1.81638	0.270784
0.364418	3.63097	1.82181	-0.02476		0.364225	2.37321	1.82219	-0.33154		0.364403	7.79415	1.82226	-0.55128		0.363987	5.8053	1.81971	0.261382
0.365084	3.61206	1.82514	-0.01539		0.364891	2.36028	1.82552	-0.34566		0.365069	7.81499	1.8256	-0.56026		0.364653	5.82601	1.82304	0.244338
0.365751	3.59656	1.82848	-0.0123		0.365558	2.3485	1.82885	-0.35574		0.365736	7.82806	1.82893	-0.56992		0.365319	5.8436	1.82637	0.237071
0.366417	3.5827	1.83181	-0.01759		0.366224	2.33912	1.83219	-0.35442		0.366402	7.8314	1.83226	-0.56839		0.365986	5.86128	1.82971	0.237201
0.367083	3.56831	1.83514	-0.02461		0.36689	2.33031	1.83552	-0.34781		0.367068	7.83229	1.83559	-0.55794		0.366652	5.8868	1.83304	0.241745
0.36775	3.55287	1.83847	-0.03035		0.367557	2.31943	1.83885	-0.34946		0.367735	7.83324	1.83892	-0.5519		0.367318	5.91059	1.83637	0.239271
0.368416	3.53714	1.8418	-0.04485		0.368223	2.30857	1.84218	-0.33222		0.368401	7.83416	1.84225	-0.55131		0.367985	5.93436	1.8397	0.241838
0.369083	3.52234	1.84513	-0.04926		0.368889	2.29771	1.84551	-0.31879		0.369067	7.83505	1.84558	-0.54335		0.368651	5.95826	1.84303	0.239714
0.369749	3.51064	1.84847	-0.04466		0.369555	2.28686	1.84885	-0.31001		0.369734	7.82988	1.84892	-0.54185		0.369318	5.98415	1.84637	0.236787
0.370415	3.49928	1.8518	-0.03696		0.370222	2.27755	1.85218	-0.3111		0.3704	7.81206	1.85225	-0.55155		0.369984	6.01159	1.8497	0.242979
0.371082	3.48641	1.85513	-0.0452		0.370888	2.26993	1.85551	-0.31289		0.371066	7.78471	1.85558	-0.55272		0.37065	6.0433	1.85303	0.257999
0.371748	3.47233	1.85846	-0.05203		0.371554	2.26094	1.85884	-0.31809		0.371732	7.75309	1.85891	-0.54968		0.371317	6.07699	1.85636	0.265688
0.372414	3.45796	1.8618	-0.05467		0.372221	2.25092	1.86217	-0.32598		0.372399	7.72235	1.86224	-0.54435		0.371983	6.1129	1.85969	0.265108
0.373081	3.44443	1.86513	-0.05837		0.372887	2.24031	1.8655	-0.33234		0.373065	7.69237	1.86557	-0.54045		0.372649	6.14636	1.86302	0.256251
0.373747	3.43197	1.86846	-0.06306		0.373553	2.23016	1.86884	-0.33492		0.373731	7.66108	1.86891	-0.54815		0.373316	6.17952	1.86636	0.237839
0.374413	3.42132	1.87179	-0.0586		0.37422	2.22076	1.87217	-0.33786		0.374398	7.6335	1.87224	-0.55301		0.373982	6.20919	1.86969	0.22158
0.37508	3.40769	1.87512	-0.05478		0.374886	2.2123	1.8755	-0.34112		0.375064	7.59604	1.87557	-0.55419		0.374648	6.23309	1.87302	0.215777
0.375746	3.39255	1.87845	-0.05164		0.375552	2.20299	1.87883	-0.33562		0.37573	7.55042	1.8789	-0.5559		0.375315	6.25573	1.87635	0.224468
0.376413	3.37826	1.88179	-0.05023		0.376219	2.19176	1.88216	-0.33301		0.376396	7.50599	1.88223	-0.55499		0.375981	6.27851	1.87968	0.233797
0.377079	3.36343	1.88512	-0.04715		0.376885	2.18034	1.88549	-0.33834		0.377063	7.46268	1.88556	-0.53776		0.376647	6.30278	1.88302	0.245394
0.377745	3.34917	1.88845	-0.04052		0.377551	2.16945	1.88882	-0.34795		0.377729	7.41711	1.88889	-0.52757		0.377314	6.3254	1.88635	0.25584
0.378412	3.33782	1.89178	-0.03996		0.378218	2.15856	1.89216	-0.34069		0.378395	7.3731	1.89223	-0.52941		0.37798	6.34761	1.88968	0.255305
0.379078	3.32527	1.89511	-0.04816		0.378884	2.14804	1.89549	-0.34439		0.379062	7.32639	1.89556	-0.54356		0.378647	6.36556	1.89301	0.237276
0.379744	3.31126	1.89845	-0.0584		0.37955	2.13748	1.89882	-0.35356		0.379728	7.27723	1.89889	-0.55211		0.379313	6.3869	1.89634	0.223639
0.380411	3.29633	1.90178	-0.07246		0.380217	2.1251	1.90215	-0.35651		0.380394	7.22797	1.90222	-0.55393		0.379979	6.40862	1.89968	0.216457
0.381077	3.28114	1.90511	-0.08144		0.380883	2.11204	1.90548	-0.34812		0.381061	7.17608	1.90555	-0.55652		0.380646	6.43044	1.90301	0.222272
0.381743	3.26684	1.90844	-0.07749		0.381549	2.09936	1.90881	-0.35701		0.381727	7.12557	1.90888	-0.55901		0.381312	6.45375	1.90634	0.233684
0.38241	3.25254	1.91177	-0.07013		0.382215	2.08627	1.91215	-0.36555		0.382393	7.07687	1.91221	-0.55156		0.381978	6.47521	1.90967	0.248757
0.383076	3.23983	1.91511	-0.05935		0.382882	2.07389	1.91548	-0.36952		0.383059	7.03101	1.91555	-0.55066		0.382645	6.49371	1.913	0.264155
0.383743	3.22576	1.91844	-0.04688		0.383548	2.06213	1.91881	-0.36722		0.383726	6.98705	1.91888	-0.55255		0.383311	6.50643	1.91633	0.271282
0.384409	3.21134	1.92177	-0.04859		0.384214	2.05357	1.92214	-0.36489		0.384392	6.94039	1.92221	-0.55433		0.383977	6.51671	1.91967	0.259072
0.385075	3.19627	1.9251	-0.0543		0.384881	2.04707	1.92547	-0.35644		0.385058	6.8948	1.92554	-0.55995		0.384644	6.52704	1.923	0.248488
0.385742	3.18088	1.92843	-0.05552		0.385547	2.04096	1.92881	-0.34822		0.385725	6.85032	1.92887	-0.56665		0.38531	6.53807	1.92633	0.243347
0.386408	3.16551	1.93176	-0.05465		0.386213	2.03437	1.93214	-0.34603		0.386391	6.80346	1.9322	-0.56778		0.385976	6.54835	1.92966	0.240827
0.387074	3.15292	1.9351	-0.05258		0.38688	2.02766	1.93547	-0.34851		0.387057	6.7635	1.93553	-0.56929		0.386643	6.55839	1.933	0.243345
0.387741	3.14132	1.93843	-0.04593		0.387546	2.02217	1.9388	-0.34506		0.387724	6.7304	1.93887	-0.57495		0.387309	6.5639	1.93633	0.242926
0.388407	3.12941	1.94176	-0.04629		0.388212	2.01754	1.94213	-0.34275		0.38839	6.69183	1.9422	-0.57284		0.387976	6.56367	1.93966	0.244619
0.389073	3.11735	1.94509	-0.0531		0.388879	2.0111	1.94546	-0.33899		0.389056	6.65136	1.94553	-0.57161		0.388642	6.56113	1.94299	0.247511
0.38974	3.10532	1.94842	-0.06022		0.389545	2.00346	1.9488	-0.32954		0.389722	6.6098	1.94886	-0.57583		0.389308	6.5584	1.94632	0.246602
0.390406	3.09329	1.95176	-0.07149		0.390211	1.99558	1.95213	-0.33132		0.390389	6.56938	1.95219	-0.58434		0.389975	6.55587	1.94965	0.237136
0.391073	3.08228	1.95509	-0.07528		0.390878	1.98786	1.95546	-0.34281		0.391055	6.52995	1.95552	-0.57548		0.390641	6.55333	1.95299	0.239798
0.391739	3.07353	1.95842	-0.07123		0.391544	1.98068	1.95879	-0.35298		0.391721	6.50064	1.95886	-0.56818		0.391307	6.55051	1.95632	0.23571
0.392405	3.06647	1.96175	-0.06893		0.39221	1.97403	1.96212	-0.35829		0.392388	6.4749	1.96219	-0.57014		0.391974	6.54699	1.95965	0.227006
0.393072	3.0584	1.96508	-0.06964		0.392877	1.96865	1.96545	-0.37165		0.393054	6.44682	1.96552	-0.57426		0.39264	6.53599	1.96298	0.221695
0.393738	3.0502	1.96842	-0.0685		0.393543	1.96305	1.96879	-0.37015		0.39372	6.41649	1.96885	-0.5725		0.393306	6.52575	1.96631	0.219025
0.394404	3.04218	1.97175	-0.07257		0.394209	1.95755	1.97212	-0.36548		0.394386	6.38691	1.97218	-0.58304		0.393973	6.51547	1.96965	0.214797
0.395071	3.03416	1.97508	-0.08069		0.394875	1.95223	1.97545	-0.36206		0.395053	6.35809	1.97551	-0.58735		0.394639	6.50447	1.97298	0.217374
0.395737	3.02785	1.97841	-0.07896		0.395542	1.94654	1.97878	-0.37226		0.395719	6.32964	1.97884	-0.57859		0.395305	6.49401	1.97631	0.228491
0.396403	3.02315	1.98174	-0.07647		0.396208	1.94155	1.98211	-0.37		0.396385	6.30425	1.98218	-0.57724		0.395972	6.48041	1.97964	0.226155
0.39707	3.0173	1.98507	-0.07582		0.396874	1.93817	1.98544	-0.3696		0.397052	6.27566	1.98551	-0.57612		0.396638	6.46127	1.98297	0.224422
0.397736	3.01026	1.98841	-0.07441		0.397541	1.93599	1.98877	-0.37373		0.397718	6.24615	1.98884	-0.57226		0.397305	6.44136	1.9863	0.220428
0.398403	3.00336	1.99174	-0.06775		0.398207	1.93387	1.99211	-0.37458		0.398384	6.21736	1.99217	-0.57279		0.397971	6.42009	1.98964	0.206638
0.399069	2.99658	1.99507	-0.05983		0.398873	1.93168	1.99544	-0.37093		0.399051	6.18706	1.9955	-0.58066		0.398637	6.40029	1.99297	0.18956
0.399735	2.98981	1.9984	-0.05257		0.39954	1.92945	1.99877	-0.36678		0.399717	6.15751	1.99883	-0.57845		0.399304	6.38041	1.9963	0.183121
0.400402	2.98457	2.00174	-0.05071		0.400206	1.92733	2.0021	-0.3581		0.400383	6.13057	2.00216	-0.57457		0.39997	6.35915	1.99963	0.178111
0.401068	2.97915	2.00507	-0.05736		0.400872	1.92375	2.00543	-0.35194		0.401049	6.10266	2.0055	-0.56894		0.400636	6.33809	2.00297	0.179308
0.401734	2.9697	2.0084	-0.05996		0.401539	1.9168	2.00876	-0.34911		0.401716	6.07466	2.00883	-0.56355		0.401303	6.31775	2.0063	0.193804
0.402401	2.95998	2.01173	-0.07117		0.402205	1.90844	2.0121	-0.34244		0.402382	6.04716	2.01216	-0.55497		0.401969	6.29648	2.00963	0.206988
0.403067	2.94949	2.01506	-0.08623		0.402871	1.90023	2.01543	-0.34184		0.403048	6.01823	2.01549	-0.54571		0.402635	6.27647	2.01296	0.218019
0.403734	2.93921	2.01839	-0.09363		0.403538	1.8919	2.01876	-0.34754		0.403715	5.98997	2.01882	-0.54364		0.403302	6.25614	2.01629	0.225222
0.4044	2.92977	2.02173	-0.08708		0.404204	1.88394	2.02209	-0.34877		0.404381	5.96467	2.02215	-0.55104		0.403968	6.23577	2.01962	0.240119
0.405066	2.92038	2.02506	-0.08864		0.40487	1.87676	2.02542	-0.35024		0.405047	5.94482	2.02549	-0.55082		0.404634	6.21954	2.02296	0.236678
0.405733	2.91105	2.02839	-0.08968		0.405537	1.87196	2.02876	-0.35066		0.405713	5.92901	2.02882	-0.55324		0.405301	6.20366	2.02629	0.231257
0.406399	2.90125	2.03172	-0.08885		0.406203	1.86834	2.03209	-0.35082		0.40638	5.91391	2.03215	-0.5569		0.405967	6.18834	2.02962	0.23025
0.407065	2.89183	2.03505	-0.0807		0.406869	1.86412	2.03542	-0.34902		0.407046	5.89801	2.03548	-0.55582		0.406634	6.17277	2.03295	0.226517
0.407732	2.88309	2.03839	-0.08615		0.407536	1.86016	2.03875	-0.35134		0.407712	5.88249	2.03881	-0.55626		0.4073	6.1565	2.03628	0.212791
0.408398	2.87357	2.04172	-0.09312		0.408202	1.85636	2.04208	-0.35554		0.408379	5.86737	2.04214	-0.56718		0.407966	6.14118	2.03962	0.213196
0.409064	2.86455	2.04505	-0.0966		0.408868	1.85229	2.04541	-0.36033		0.409045	5.8548	2.04547	-0.57697		0.408633	6.12701	2.04295	0.213721
0.409731	2.855	2.04838	-0.10852		0.409534	1.84855	2.04875	-0.37003		0.409711	5.84699	2.04881	-0.58252		0.409299	6.11674	2.04628	0.199626
0.410397	2.84286	2.05171	-0.12021		0.410201	1.84461	2.05208	-0.36913		0.410378	5.84148	2.05214	-0.5906		0.409965	6.10329	2.04961	0.200686
0.411064	2.82906	2.05504	-0.12037		0.410867	1.83983	2.05541	-0.36304		0.411044	5.83639	2.05547	-0.59323		0.410632	6.08925	2.05294	0.202248
0.41173	2.81578	2.05838	-0.11971		0.411533	1.8352	2.05874	-0.36095		0.41171	5.83103	2.0588	-0.59409		0.411298	6.07603	2.05628	0.202123
0.412396	2.80347	2.06171	-0.11601		0.4122	1.83065	2.06207	-0.36554		0.412377	5.82579	2.06213	-0.59745		0.411964	6.06258	2.05961	0.205982
0.413063	2.79027	2.06504	-0.09995		0.412866	1.82617	2.0654	-0.35634		0.413043	5.82201	2.06546	-0.60602		0.412631	6.0491	2.06294	0.226268
0.413729	2.77938	2.06837	-0.09426		0.413532	1.82177	2.06874	-0.36126		0.413709	5.82204	2.06879	-0.60152		0.413297	6.03739	2.06627	0.22884
0.414395	2.7707	2.07171	-0.092		0.414199	1.81713	2.07207	-0.36785		0.414375	5.81901	2.07213	-0.5936		0.413963	6.02328	2.0696	0.225889
0.415062	2.76372	2.07504	-0.08471		0.414865	1.81352	2.0754	-0.37085		0.415042	5.8124	2.07546	-0.58886		0.41463	6.00947	2.07294	0.219999
0.415728	2.75746	2.07837	-0.09121		0.415531	1.81056	2.07873	-0.37118		0.415708	5.80516	2.07879	-0.57705		0.415296	5.9963	2.07627	0.214595
0.416394	2.75061	2.0817	-0.09414		0.416198	1.80752	2.08206	-0.37287		0.416374	5.79755	2.08212	-0.56593		0.415963	5.98274	2.0796	0.207469
0.417061	2.74385	2.08503	-0.09195		0.416864	1.80455	2.08539	-0.37877		0.417041	5.7901	2.08545	-0.56671		0.416629	5.969	2.08293	0.210436
0.417727	2.7377	2.08837	-0.09258		0.41753	1.80183	2.08873	-0.38931		0.417707	5.78386	2.08878	-0.57001		0.417295	5.95669	2.08626	0.218088
0.418394	2.73503	2.0917	-0.09791		0.418197	1.80041	2.09206	-0.38793		0.418373	5.77744	2.09211	-0.5694		0.417962	5.94437	2.0896	0.217645
0.41906	2.73231	2.09503	-0.0913		0.418863	1.79915	2.09539	-0.38395		0.419039	5.76738	2.09545	-0.57823		0.418628	5.93053	2.09293	0.217153
0.419726	2.72895	2.09836	-0.09123		0.419529	1.79637	2.09872	-0.38424		0.419706	5.75588	2.09878	-0.5903		0.419294	5.91733	2.09626	0.208816
0.420393	2.72563	2.10169	-0.10022		0.420196	1.79351	2.10205	-0.37569		0.420372	5.74469	2.10211	-0.60074		0.419961	5.90374	2.09959	0.194999
0.421059	2.72238	2.10502	-0.10687		0.420862	1.79059	2.10538	-0.35987		0.421038	5.73349	2.10544	-0.60231		0.420627	5.88989	2.10292	0.187629
0.421725	2.71895	2.10836	-0.11101		0.421528	1.78772	2.10872	-0.3665		0.421705	5.72217	2.10877	-0.60664		0.421293	5.87711	2.10625	0.187105
0.422392	2.71553	2.11169	-0.11781		0.422194	1.78509	2.11205	-0.37218		0.422371	5.70964	2.1121	-0.61336		0.42196	5.86395	2.10959	0.185737
0.423058	2.71173	2.11502	-0.12442		0.422861	1.7825	2.11538	-0.3771		0.423037	5.69478	2.11544	-0.61593		0.422626	5.8488	2.11292	0.191302
0.423725	2.70774	2.11835	-0.11976		0.423527	1.77874	2.11871	-0.37846		0.423704	5.67815	2.11877	-0.61233		0.423293	5.83345	2.11625	0.199932
0.424391	2.70351	2.12168	-0.12106		0.424193	1.77417	2.12204	-0.3781		0.42437	5.661	2.1221	-0.6171		0.423959	5.81809	2.11958	0.215903
0.425057	2.69943	2.12501	-0.12322		0.42486	1.76936	2.12537	-0.36896		0.425036	5.64384	2.12543	-0.61946		0.424625	5.80229	2.12291	0.225779
0.425724	2.69543	2.12835	-0.1178		0.425526	1.7647	2.12871	-0.36596		0.425702	5.6258	2.12876	-0.61226		0.425292	5.78636	2.12624	0.2294
0.42639	2.69238	2.13168	-0.10023		0.426192	1.76033	2.13204	-0.37346		0.426369	5.60694	2.13209	-0.59874		0.425958	5.77285	2.12958	0.230324
0.427056	2.68954	2.13501	-0.09068		0.426859	1.75638	2.13537	-0.38467		0.427035	5.5869	2.13542	-0.59518		0.426624	5.75973	2.13291	0.231313
0.427723	2.68402	2.13834	-0.08343		0.427525	1.75255	2.1387	-0.39308		0.427701	5.56401	2.13876	-0.59379		0.427291	5.74252	2.13624	0.211101
0.428389	2.67753	2.14168	-0.08451		0.428191	1.7481	2.14203	-0.39992		0.428368	5.53983	2.14209	-0.59192		0.427957	5.72591	2.13957	0.200533
0.429055	2.6712	2.14501	-0.09276		0.428858	1.74387	2.14536	-0.39999		0.429034	5.51563	2.14542	-0.59283		0.428623	5.71057	2.1429	0.197529
0.429722	2.66452	2.14834	-0.10274		0.429524	1.73953	2.1487	-0.39099		0.4297	5.49143	2.14875	-0.59896		0.42929	5.69459	2.14624	0.192643
0.430388	2.65804	2.15167	-0.11148		0.43019	1.73508	2.15203	-0.39148		0.430367	5.4672	2.15208	-0.59879		0.429956	5.68039	2.14957	0.185168
0.431055	2.65017	2.155	-0.11329		0.430857	1.7306	2.15536	-0.3927		0.431033	5.44645	2.15541	-0.59892		0.430622	5.66872	2.1529	0.180219
0.431721	2.64047	2.15833	-0.10833		0.431523	1.72507	2.15869	-0.39233		0.431699	5.42948	2.15874	-0.60254		0.431289	5.65758	2.15623	0.174029
0.432387	2.6308	2.16167	-0.1021		0.432189	1.71827	2.16202	-0.39652		0.432365	5.41288	2.16208	-0.60585		0.431955	5.64595	2.15957	0.173629
0.433054	2.62135	2.165	-0.11159		0.432856	1.71158	2.16535	-0.39909		0.433032	5.3961	2.16541	-0.59777		0.432622	5.63438	2.1629	0.164473
0.43372	2.61138	2.16833	-0.12547		0.433522	1.70521	2.16869	-0.38875		0.433698	5.37931	2.16874	-0.5939		0.433288	5.6232	2.16623	0.15676
0.434386	2.60172	2.17166	-0.13681		0.434188	1.69883	2.17202	-0.38652		0.434364	5.3625	2.17207	-0.58997		0.433954	5.61214	2.16956	0.158841
0.435053	2.59273	2.17499	-0.13547		0.434855	1.69245	2.17535	-0.39429		0.435031	5.34686	2.1754	-0.58305		0.434621	5.60199	2.17289	0.172257
0.435719	2.58411	2.17833	-0.13303		0.435521	1.68676	2.17868	-0.38224		0.435697	5.33396	2.17873	-0.5816		0.435287	5.59183	2.17622	0.179606
0.436385	2.57512	2.18166	-0.12133		0.436187	1.68229	2.18201	-0.37925		0.436363	5.32067	2.18207	-0.59405		0.435953	5.5813	2.17956	0.191982
0.437052	2.56596	2.18499	-0.10461		0.436853	1.67727	2.18534	-0.38302		0.437029	5.30639	2.1854	-0.60718		0.43662	5.57115	2.18289	0.201573
0.437718	2.5568	2.18832	-0.09367		0.43752	1.67242	2.18868	-0.38367		0.437696	5.29211	2.18873	-0.61868		0.437286	5.56098	2.18622	0.203803
0.438385	2.54716	2.19165	-0.09993		0.438186	1.66757	2.19201	-0.38472		0.438362	5.27781	2.19206	-0.62334		0.437952	5.55082	2.18955	0.190706
0.439051	2.53777	2.19499	-0.1092		0.438852	1.66259	2.19534	-0.39165		0.439028	5.2635	2.19539	-0.62454		0.438619	5.54142	2.19288	0.169239
0.439717	2.52848	2.19832	-0.12116		0.439519	1.65798	2.19867	-0.38646		0.439695	5.25132	2.19872	-0.622		0.439285	5.53399	2.19622	0.158237
0.440384	2.51934	2.20165	-0.13163		0.440185	1.65508	2.202	-0.3801		0.440361	5.23874	2.20205	-0.61499		0.439951	5.52749	2.19955	0.156263
0.44105	2.50952	2.20498	-0.13015		0.440851	1.65322	2.20533	-0.38763		0.441027	5.22443	2.20539	-0.60864		0.440618	5.52034	2.20288	0.162511
0.441716	2.49936	2.20831	-0.12145		0.441518	1.65156	2.20867	-0.38582		0.441694	5.20971	2.20872	-0.61332		0.441284	5.51343	2.20621	0.157944
0.442383	2.49035	2.21164	-0.11136		0.442184	1.64977	2.212	-0.39371		0.44236	5.19497	2.21205	-0.6193		0.441951	5.5069	2.20954	0.162745
0.443049	2.48065	2.21498	-0.10526		0.44285	1.64806	2.21533	-0.4093		0.443026	5.18022	2.21538	-0.62502		0.442617	5.50105	2.21287	0.170644
0.443716	2.47354	2.21831	-0.09904		0.443517	1.64634	2.21866	-0.42652		0.443692	5.16571	2.21871	-0.62768		0.443283	5.49792	2.21621	0.178673
0.444382	2.47002	2.22164	-0.10084		0.444183	1.64488	2.22199	-0.42538		0.444359	5.15354	2.22204	-0.63092		0.44395	5.49525	2.21954	0.182843
0.445048	2.46818	2.22497	-0.10433		0.444849	1.64411	2.22532	-0.4231		0.445025	5.14264	2.22537	-0.62846		0.444616	5.49228	2.22287	0.194303
0.445715	2.46673	2.22831	-0.10476		0.445516	1.64353	2.22866	-0.417		0.445691	5.13127	2.22871	-0.62424		0.445282	5.48937	2.2262	0.196513
0.446381	2.46523	2.23164	-0.09894		0.446182	1.64293	2.23199	-0.40627		0.446358	5.11954	2.23204	-0.62331		0.445949	5.48646	2.22953	0.191238
0.447047	2.46379	2.23497	-0.10332		0.446848	1.64234	2.23532	-0.39379		0.447024	5.1078	2.23537	-0.61897		0.446615	5.48355	2.23287	0.190962
0.447714	2.46237	2.2383	-0.10864		0.447515	1.64174	2.23865	-0.3943		0.44769	5.09605	2.2387	-0.61317		0.447281	5.48073	2.2362	0.181457
0.44838	2.46085	2.24163	-0.10672		0.448181	1.64122	2.24198	-0.40051		0.448357	5.08502	2.24203	-0.61014		0.447948	5.47641	2.23953	0.17864
0.449046	2.45885	2.24496	-0.11354		0.448847	1.6398	2.24532	-0.40932		0.449023	5.07569	2.24536	-0.60699		0.448614	5.47032	2.24286	0.181361
0.449713	2.45445	2.2483	-0.12053		0.449513	1.63549	2.24865	-0.41326		0.449689	5.06786	2.24869	-0.60066		0.44928	5.46371	2.24619	0.181921
0.450379	2.44967	2.25163	-0.11797		0.45018	1.62966	2.25198	-0.41223		0.450355	5.06011	2.25203	-0.60865		0.449947	5.45709	2.24953	0.183607
0.451046	2.44459	2.25496	-0.11454		0.450846	1.62382	2.25531	-0.40825		0.451022	5.05211	2.25536	-0.6146		0.450613	5.45047	2.25286	0.182652
0.451712	2.43924	2.25829	-0.12312		0.451513	1.61783	2.25864	-0.40293		0.451688	5.04411	2.25869	-0.61426		0.45128	5.44408	2.25619	0.173279
0.452378	2.4346	2.26162	-0.12228		0.452179	1.61186	2.26197	-0.39541		0.452354	5.03712	2.26202	-0.61785		0.451946	5.43832	2.25952	0.168128
0.453045	2.43113	2.26496	-0.12227		0.452845	1.60635	2.26531	-0.39842		0.453021	5.0315	2.26535	-0.61943		0.452612	5.43013	2.26285	0.169433
0.453711	2.42637	2.26829	-0.1235		0.453511	1.59953	2.26864	-0.40449		0.453687	5.02529	2.26868	-0.61557		0.453279	5.42024	2.26619	0.160333
0.454377	2.42077	2.27162	-0.12125		0.454178	1.59048	2.27197	-0.40406		0.454353	5.01832	2.27202	-0.6178		0.453945	5.41018	2.26952	0.160882
0.455044	2.41515	2.27495	-0.1103		0.454844	1.58148	2.2753	-0.40033		0.455019	5.01166	2.27535	-0.6315		0.454611	5.40011	2.27285	0.170361
0.45571	2.40921	2.27828	-0.11394		0.45551	1.57311	2.27863	-0.40326		0.455686	5.00487	2.27868	-0.63731		0.455278	5.39004	2.27618	0.184154
0.456376	2.40346	2.28161	-0.12417		0.456177	1.56409	2.28196	-0.39831		0.456352	4.99787	2.28201	-0.63954		0.455944	5.37999	2.27951	0.186453
0.457043	2.39818	2.28495	-0.13007		0.456843	1.55474	2.2853	-0.39302		0.457018	4.99378	2.28534	-0.63992		0.45661	5.36998	2.28285	0.18498
0.457709	2.39281	2.28828	-0.13007		0.457509	1.54556	2.28863	-0.38871		0.457685	4.99044	2.28867	-0.63947		0.457277	5.36001	2.28618	0.185877
0.458376	2.38521	2.29161	-0.13652		0.458176	1.53564	2.29196	-0.38437		0.458351	4.98632	2.292	-0.62964		0.457943	5.35004	2.28951	0.178816
0.459042	2.37639	2.29494	-0.13439		0.458842	1.52559	2.29529	-0.37708		0.459017	4.98228	2.29534	-0.62371		0.458609	5.34056	2.29284	0.167869
0.459708	2.36806	2.29827	-0.12705		0.459508	1.51606	2.29862	-0.38434		0.459684	4.97816	2.29867	-0.6255		0.459276	5.33084	2.29617	0.165584
0.460375	2.35992	2.30161	-0.11828		0.460175	1.50571	2.30195	-0.39925		0.46035	4.97411	2.302	-0.63157		0.459942	5.32114	2.2995	0.163235
0.461041	2.35169	2.30494	-0.12425		0.460841	1.49589	2.30529	-0.40492		0.461016	4.9701	2.30533	-0.64102		0.460609	5.31231	2.30284	0.156473
0.461707	2.34224	2.30827	-0.12797		0.461507	1.48589	2.30862	-0.41897		0.461682	4.96486	2.30866	-0.64753		0.461275	5.30327	2.30617	0.164236
0.462374	2.32986	2.3116	-0.12569		0.462174	1.47479	2.31195	-0.42357		0.462349	4.95586	2.31199	-0.65335		0.461941	5.29366	2.3095	0.163587
0.46304	2.3163	2.31493	-0.12029		0.46284	1.46276	2.31528	-0.41419		0.463015	4.94517	2.31532	-0.66015		0.462608	5.2844	2.31283	0.15735
0.463706	2.30267	2.31827	-0.12445		0.463506	1.45164	2.31861	-0.40197		0.463681	4.93431	2.31866	-0.66076		0.463274	5.27492	2.31616	0.156535
0.464373	2.28903	2.3216	-0.12472		0.464173	1.43964	2.32194	-0.41099		0.464348	4.92359	2.32199	-0.64753		0.46394	5.26516	2.3195	0.148962
0.465039	2.27464	2.32493	-0.12586		0.464839	1.42725	2.32527	-0.41325		0.465014	4.9127	2.32532	-0.64399		0.464607	5.25695	2.32283	0.144408
0.465706	2.26117	2.32826	-0.13049		0.465505	1.41642	2.32861	-0.41905		0.46568	4.90108	2.32865	-0.646		0.465273	5.25042	2.32616	0.150304
0.466372	2.24952	2.33159	-0.14267		0.466171	1.40703	2.33194	-0.4254		0.466347	4.8869	2.33198	-0.64431		0.465939	5.24312	2.32949	0.153
0.467038	2.23949	2.33493	-0.14807		0.466838	1.39581	2.33527	-0.43847		0.467013	4.87178	2.33531	-0.65003		0.466606	5.2349	2.33282	0.153402
0.467705	2.22881	2.33826	-0.14712		0.467504	1.38266	2.3386	-0.43538		0.467679	4.85706	2.33865	-0.66182		0.467272	5.22645	2.33616	0.164835
0.468371	2.21812	2.34159	-0.14116		0.46817	1.36917	2.34193	-0.42573		0.468345	4.84167	2.34198	-0.66643		0.467938	5.2184	2.33949	0.165966
0.469037	2.20714	2.34492	-0.13941		0.468837	1.3553	2.34526	-0.41529		0.469012	4.82647	2.34531	-0.66355		0.468605	5.21016	2.34282	0.151325
0.469704	2.19586	2.34825	-0.1301		0.469503	1.3426	2.3486	-0.40753		0.469678	4.81215	2.34864	-0.66488		0.469271	5.20441	2.34615	0.149657
0.47037	2.18677	2.35159	-0.12294		0.470169	1.33142	2.35193	-0.38761		0.470344	4.79514	2.35197	-0.66484		0.469938	5.19974	2.34948	0.14693
0.471036	2.1778	2.35492	-0.12086		0.470836	1.32089	2.35526	-0.37717		0.471011	4.77315	2.3553	-0.66654		0.470604	5.19404	2.35282	0.145493
0.471703	2.16631	2.35825	-0.12117		0.471502	1.30822	2.35859	-0.37495		0.471677	4.74949	2.35863	-0.6688		0.47127	5.18783	2.35615	0.154057
0.472369	2.15346	2.36158	-0.12127		0.472168	1.29654	2.36192	-0.37378		0.472343	4.72474	2.36197	-0.67062		0.471937	5.18193	2.35948	0.161609
0.473036	2.14134	2.36491	-0.11841		0.472835	1.28392	2.36525	-0.36897		0.473009	4.70034	2.3653	-0.66766		0.472603	5.17587	2.36281	0.171101
0.473702	2.12946	2.36824	-0.11007		0.473501	1.27121	2.36859	-0.3756		0.473676	4.67658	2.36863	-0.65906		0.473269	5.16993	2.36614	0.178266
0.474368	2.11805	2.37158	-0.10967		0.474167	1.25958	2.37192	-0.37972		0.474342	4.65417	2.37196	-0.64811		0.473936	5.16385	2.36947	0.173744
0.475035	2.10861	2.37491	-0.10768		0.474834	1.24765	2.37525	-0.37726		0.475008	4.62983	2.37529	-0.64205		0.474602	5.15794	2.37281	0.167241
0.475701	2.09543	2.37824	-0.10328		0.4755	1.23619	2.37858	-0.38561		0.475675	4.60347	2.37862	-0.63708		0.475268	5.1525	2.37614	0.164745
0.476367	2.08047	2.38157	-0.10652		0.476166	1.22491	2.38191	-0.39883		0.476341	4.57593	2.38195	-0.63743		0.475935	5.14691	2.37947	0.154999
0.477034	2.06505	2.3849	-0.11646		0.476833	1.21362	2.38524	-0.40428		0.477007	4.54872	2.38529	-0.64597		0.476601	5.14145	2.3828	0.150527
0.4777	2.05088	2.38824	-0.1159		0.477499	1.20231	2.38858	-0.408		0.477674	4.52224	2.38862	-0.66029		0.477268	5.13585	2.38613	0.161924
0.478366	2.0359	2.39157	-0.12393		0.478165	1.19109	2.39191	-0.40499		0.47834	4.49758	2.39195	-0.66659		0.477934	5.13096	2.38947	0.166422
0.479033	2.02297	2.3949	-0.13078		0.478831	1.18002	2.39524	-0.40284		0.479006	4.47482	2.39528	-0.6745		0.4786	5.12549	2.3928	0.173811
0.479699	2.01104	2.39823	-0.1306		0.479498	1.16835	2.39857	-0.40219		0.479672	4.45122	2.39861	-0.67893		0.479267	5.11867	2.39613	0.177654
0.480366	1.99641	2.40156	-0.13357		0.480164	1.15574	2.4019	-0.399		0.480339	4.42671	2.40194	-0.67299		0.479933	5.1117	2.39946	0.171085
0.481032	1.98122	2.4049	-0.1358		0.48083	1.14247	2.40523	-0.39846		0.481005	4.40217	2.40527	-0.66576		0.480599	5.10456	2.40279	0.164821
0.481698	1.96639	2.40823	-0.1312		0.481497	1.12917	2.40857	-0.40603		0.481671	4.37759	2.40861	-0.65957		0.481266	5.09758	2.40613	0.157874
0.482365	1.95075	2.41156	-0.12508		0.482163	1.11587	2.4119	-0.41021		0.482338	4.35296	2.41194	-0.6484		0.481932	5.09091	2.40946	0.15315
0.483031	1.93635	2.41489	-0.12346		0.482829	1.10425	2.41523	-0.41588		0.483004	4.33063	2.41527	-0.63628		0.482598	5.08536	2.41279	0.158556
0.483697	1.92132	2.41822	-0.12097		0.483496	1.0958	2.41856	-0.40874		0.48367	4.30502	2.4186	-0.63162		0.483265	5.08033	2.41612	0.160824
0.484364	1.90927	2.42156	-0.11648		0.484162	1.08738	2.42189	-0.40553		0.484336	4.27514	2.42193	-0.62819		0.483931	5.07524	2.41945	0.158237
0.48503	1.89878	2.42489	-0.1101		0.484828	1.0791	2.42523	-0.40893		0.485003	4.24487	2.42526	-0.63131		0.484597	5.06989	2.42279	0.157253
0.485697	1.88927	2.42822	-0.11014		0.485495	1.07038	2.42856	-0.40807		0.485669	4.21454	2.4286	-0.6372		0.485264	5.06466	2.42612	0.151188
0.486363	1.87923	2.43155	-0.11486		0.486161	1.06186	2.43189	-0.39619		0.486335	4.18415	2.43193	-0.63936		0.48593	5.05955	2.42945	0.151192
0.487029	1.86917	2.43488	-0.1117		0.486827	1.05347	2.43522	-0.41484		0.487002	4.15837	2.43526	-0.63701		0.486597	5.05531	2.43278	0.162794
0.487696	1.86071	2.43822	-0.11132		0.487494	1.04552	2.43855	-0.41575		0.487668	4.13649	2.43859	-0.62807		0.487263	5.05449	2.43611	0.168621
0.488362	1.85192	2.44155	-0.11762		0.48816	1.03823	2.44188	-0.40395		0.488334	4.11395	2.44192	-0.61635		0.487929	5.05566	2.43945	0.170671
0.489028	1.83966	2.44488	-0.11939		0.488826	1.02883	2.44522	-0.4062		0.489001	4.09128	2.44525	-0.61038		0.488596	5.05694	2.44278	0.176988
0.489695	1.82651	2.44821	-0.12223		0.489493	1.01922	2.44855	-0.41429		0.489667	4.06833	2.44858	-0.61673		0.489262	5.05823	2.44611	0.174407
0.490361	1.81366	2.45154	-0.12985		0.490159	1.00907	2.45188	-0.41166		0.490333	4.04462	2.45192	-0.62565		0.489928	5.05951	2.44944	0.167801
0.491027	1.80009	2.45487	-0.13529		0.490825	0.99892	2.45521	-0.42021		0.490999	4.02184	2.45525	-0.63471		0.490595	5.06076	2.45277	0.156832
0.491694	1.78764	2.45821	-0.13949		0.491491	0.988885	2.45854	-0.42659		0.491666	4.00119	2.45858	-0.64344		0.491261	5.06057	2.4561	0.142018
0.49236	1.7792	2.46154	-0.14703		0.492158	0.978992	2.46187	-0.42004		0.492332	3.97766	2.46191	-0.65239		0.491927	5.05702	2.45944	0.137745
0.493027	1.77356	2.46487	-0.14548		0.492824	0.969265	2.46521	-0.41446		0.492998	3.95034	2.46524	-0.65371		0.492594	5.05198	2.46277	0.135778
0.493693	1.76846	2.4682	-0.13786		0.49349	0.960129	2.46854	-0.40774		0.493665	3.92326	2.46857	-0.65266		0.49326	5.04693	2.4661	0.135423
0.494359	1.76308	2.47153	-0.13665		0.494157	0.95069	2.47187	-0.40885		0.494331	3.89583	2.4719	-0.65301		0.493926	5.04187	2.46943	0.130808
0.495026	1.75784	2.47487	-0.13118		0.494823	0.941542	2.4752	-0.41083		0.494997	3.86865	2.47524	-0.65247		0.494593	5.03681	2.47276	0.147655
0.495692	1.75272	2.4782	-0.11821		0.495489	0.932083	2.47853	-0.41081		0.495664	3.84401	2.47857	-0.65176		0.495259	5.03295	2.4761	0.15512
0.496358	1.74865	2.48153	-0.10806		0.496156	0.924211	2.48186	-0.41232		0.49633	3.81788	2.4819	-0.65412		0.495925	5.0268	2.47943	0.159968
0.497025	1.74596	2.48486	-0.11502		0.496822	0.917795	2.4852	-0.41283		0.496996	3.78918	2.48523	-0.65442		0.496592	5.01854	2.48276	0.174547
0.497691	1.74288	2.48819	-0.1253		0.497488	0.909491	2.48853	-0.40375		0.497662	3.76028	2.48856	-0.6492		0.497258	5.01005	2.48609	0.185298
0.498357	1.73943	2.49153	-0.13931		0.498155	0.901425	2.49186	-0.40041		0.498329	3.73015	2.49189	-0.64412		0.497925	5.00192	2.48942	0.187898
0.499024	1.7358	2.49486	-0.15388		0.498821	0.89291	2.49519	-0.40235		0.498995	3.7003	2.49522	-0.63531		0.498591	4.99363	2.49275	0.190685
0.49969	1.73227	2.49819	-0.159		0.499487	0.884595	2.49852	-0.41463		0.499661	3.6712	2.49856	-0.62857		0.499257	4.98524	2.49609	0.186893
0.500357	1.72882	2.50152	-0.15339		0.500154	0.877198	2.50185	-0.40956		0.500328	3.64524	2.50189	-0.63565		0.499924	4.97711	2.49942	0.166666
0.501023	1.72208	2.50485	-0.14401		0.50082	0.870686	2.50518	-0.40508		0.500994	3.61904	2.50522	-0.63683		0.50059	4.96889	2.50275	0.16634
0.501689	1.71122	2.50819	-0.13583		0.501486	0.863136	2.50852	-0.40365		0.50166	3.59084	2.50855	-0.6405		0.501256	4.96092	2.50608	0.16606
0.502356	1.69874	2.51152	-0.12998		0.502153	0.854786	2.51185	-0.39675		0.502326	3.56258	2.51188	-0.65222		0.501923	4.95277	2.50942	0.16644
0.503022	1.68624	2.51485	-0.12867		0.502819	0.846257	2.51518	-0.38733		0.502993	3.53425	2.51521	-0.65583		0.502589	4.94439	2.51275	0.167854
0.503688	1.67308	2.51818	-0.13157		0.503485	0.83724	2.51851	-0.38912		0.503659	3.50585	2.51855	-0.64526		0.503255	4.93637	2.51608	0.175399
0.504355	1.66089	2.52151	-0.13786		0.504152	0.828596	2.52184	-0.39332		0.504325	3.47872	2.52188	-0.64403		0.503922	4.92575	2.51941	0.176944
0.505021	1.65094	2.52484	-0.14262		0.504818	0.82195	2.52517	-0.40233		0.504992	3.45467	2.52521	-0.64097		0.504588	4.91271	2.52274	0.175446
0.505688	1.64244	2.52818	-0.14636		0.505484	0.818319	2.52851	-0.4134		0.505658	3.43269	2.52854	-0.63005		0.505255	4.89856	2.52607	0.183363
0.506354	1.63341	2.53151	-0.15297		0.50615	0.815717	2.53184	-0.4103		0.506324	3.41105	2.53187	-0.62675		0.505921	4.88456	2.52941	0.188448
0.50702	1.62342	2.53484	-0.15502		0.506817	0.813629	2.53517	-0.41782		0.506991	3.38935	2.5352	-0.62886		0.506587	4.87028	2.53274	0.189247
0.507687	1.61371	2.53817	-0.15409		0.507483	0.811472	2.5385	-0.42855		0.507657	3.3684	2.53853	-0.63351		0.507254	4.85623	2.53607	0.184646
0.508353	1.60471	2.5415	-0.14867		0.508149	0.809419	2.54183	-0.43691		0.508323	3.34772	2.54187	-0.63667		0.50792	4.843	2.5394	0.174613
0.509019	1.59578	2.54484	-0.14684		0.508816	0.80717	2.54516	-0.44588		0.508989	3.33157	2.5452	-0.63377		0.508586	4.83295	2.54273	0.163559
0.509686	1.58549	2.54817	-0.14822		0.509482	0.804298	2.5485	-0.45527		0.509656	3.31647	2.54853	-0.62779		0.509253	4.8234	2.54607	0.158825
0.510352	1.57277	2.5515	-0.14826		0.510148	0.800731	2.55183	-0.45438		0.510322	3.29884	2.55186	-0.62019		0.509919	4.8128	2.5494	0.161279
0.511018	1.55882	2.55483	-0.14142		0.510815	0.795981	2.55516	-0.44655		0.510988	3.28064	2.55519	-0.61205		0.510585	4.80237	2.55273	0.175544
0.511685	1.54403	2.55816	-0.14023		0.511481	0.790937	2.55849	-0.43555		0.511655	3.26308	2.55852	-0.6127		0.511252	4.79216	2.55606	0.185857
0.512351	1.5296	2.56149	-0.14123		0.512147	0.786033	2.56182	-0.4196		0.512321	3.24527	2.56185	-0.61562		0.511918	4.78149	2.55939	0.186481
0.513018	1.51622	2.56483	-0.14644		0.512814	0.781108	2.56516	-0.40543		0.512987	3.23077	2.56519	-0.62182		0.512584	4.7746	2.56272	0.188201
0.513684	1.50381	2.56816	-0.15121		0.51348	0.777188	2.56849	-0.39187		0.513654	3.21647	2.56852	-0.63492		0.513251	4.76957	2.56606	0.192023
0.51435	1.49221	2.57149	-0.15558		0.514146	0.774493	2.57182	-0.38314		0.51432	3.19729	2.57185	-0.64533		0.513917	4.76387	2.56939	0.181379
0.515017	1.48083	2.57482	-0.15514		0.514813	0.770833	2.57515	-0.38104		0.514986	3.17629	2.57518	-0.64817		0.514584	4.75785	2.57272	0.176374
0.515683	1.4689	2.57816	-0.14832		0.515479	0.766243	2.57848	-0.38706		0.515652	3.15579	2.57851	-0.64869		0.51525	4.75181	2.57605	0.1717
0.516349	1.45663	2.58149	-0.13623		0.516145	0.761645	2.58181	-0.40018		0.516319	3.13524	2.58184	-0.63993		0.515916	4.74577	2.57938	0.167667
0.517016	1.44434	2.58482	-0.13762		0.516812	0.757125	2.58514	-0.41666		0.516985	3.11463	2.58518	-0.62773		0.516583	4.73983	2.58272	0.160344
0.517682	1.43316	2.58815	-0.14767		0.517478	0.752941	2.58848	-0.43033		0.517651	3.09782	2.58851	-0.61591		0.517249	4.73414	2.58605	0.16569
0.518348	1.42407	2.59148	-0.15838		0.518144	0.74979	2.59181	-0.43385		0.518318	3.07919	2.59184	-0.60098		0.517915	4.72584	2.58938	0.17799
0.519015	1.41525	2.59482	-0.16309		0.518811	0.747797	2.59514	-0.42644		0.518984	3.05685	2.59517	-0.59148		0.518582	4.71589	2.59271	0.193015
0.519681	1.40527	2.59815	-0.16888		0.519477	0.745067	2.59847	-0.41005		0.51965	3.03408	2.5985	-0.59795		0.519248	4.70591	2.59604	0.190079
0.520348	1.39541	2.60148	-0.16662		0.520143	0.74209	2.6018	-0.40108		0.520316	3.01124	2.60183	-0.59925		0.519914	4.6959	2.59938	0.1863
0.521014	1.3853	2.60481	-0.16174		0.520809	0.739048	2.60514	-0.39849		0.520983	2.98913	2.60516	-0.60419		0.520581	4.68628	2.60271	0.182226
0.52168	1.3749	2.60814	-0.15518		0.521476	0.735976	2.60847	-0.40158		0.521649	2.96608	2.6085	-0.61161		0.521247	4.67746	2.60604	0.178916
0.522347	1.36684	2.61147	-0.15182		0.522142	0.732777	2.6118	-0.40311		0.522315	2.94084	2.61183	-0.61564		0.521913	4.66692	2.60937	0.17351
0.523013	1.36033	2.61481	-0.14916		0.522808	0.72849	2.61513	-0.41633		0.522982	2.9131	2.61516	-0.62294		0.52258	4.65343	2.6127	0.174337
0.523679	1.35207	2.61814	-0.1431		0.523475	0.724113	2.61846	-0.41604		0.523648	2.8849	2.61849	-0.62562		0.523246	4.63842	2.61604	0.176194
0.524346	1.3423	2.62147	-0.13531		0.524141	0.719955	2.62179	-0.41215		0.524314	2.85643	2.62182	-0.62408		0.523913	4.62299	2.61937	0.178272
0.525012	1.33225	2.6248	-0.13225		0.524807	0.715872	2.62513	-0.41569		0.524981	2.82706	2.62515	-0.62482		0.524579	4.60815	2.6227	0.181659
0.525678	1.32219	2.62813	-0.13052		0.525474	0.711905	2.62846	-0.39917		0.525647	2.7986	2.62848	-0.6325		0.525245	4.59326	2.62603	0.174024
0.526345	1.31262	2.63146	-0.13026		0.52614	0.707723	2.63179	-0.39121		0.526313	2.77374	2.63182	-0.63065		0.525912	4.57978	2.62936	0.169576
0.527011	1.30488	2.6348	-0.13369		0.526806	0.704046	2.63512	-0.39377		0.526979	2.74812	2.63515	-0.63247		0.526578	4.56447	2.6327	0.1642
0.527678	1.29944	2.63813	-0.13594		0.527473	0.701098	2.63845	-0.39275		0.527646	2.7191	2.63848	-0.63518		0.527244	4.54686	2.63603	0.157671
0.528344	1.29617	2.64146	-0.12973		0.528139	0.696209	2.64178	-0.38632		0.528312	2.6895	2.64181	-0.64507		0.527911	4.52948	2.63936	0.156238
0.52901	1.29342	2.64479	-0.13102		0.528805	0.689187	2.64512	-0.41495		0.528978	2.65881	2.64514	-0.64953		0.528577	4.51245	2.64269	0.161511
0.529677	1.29073	2.64812	-0.13407		0.529472	0.681793	2.64845	-0.42362		0.529645	2.62822	2.64847	-0.64977		0.529243	4.49468	2.64602	0.16818
0.530343	1.2881	2.65146	-0.13448		0.530138	0.674555	2.65178	-0.41935		0.530311	2.60202	2.6518	-0.6516		0.52991	4.47773	2.64935	0.17244
0.531009	1.28548	2.65479	-0.13981		0.530804	0.66789	2.65511	-0.41119		0.530977	2.58099	2.65514	-0.64992		0.530576	4.46299	2.65269	0.176496
0.531676	1.28352	2.65812	-0.1523		0.531471	0.662037	2.65844	-0.40633		0.531644	2.56093	2.65847	-0.63223		0.531242	4.45058	2.65602	0.169792
0.532342	1.28354	2.66145	-0.16064		0.532137	0.656997	2.66177	-0.40197		0.53231	2.54003	2.6618	-0.62101		0.531909	4.439	2.65935	0.16205
0.533009	1.28462	2.66478	-0.16397		0.532803	0.652145	2.66511	-0.40339		0.532976	2.51965	2.66513	-0.61325		0.532575	4.42737	2.66268	0.154783
0.533675	1.28569	2.66812	-0.15656		0.533469	0.646856	2.66844	-0.40437		0.533642	2.49908	2.66846	-0.60731		0.533242	4.41571	2.66601	0.154722
0.534341	1.28678	2.67145	-0.15463		0.534136	0.641709	2.67177	-0.41182		0.534309	2.47787	2.67179	-0.60412		0.533908	4.40402	2.66935	0.157157
0.535008	1.28791	2.67478	-0.1581		0.534802	0.636516	2.6751	-0.41631		0.534975	2.46136	2.67512	-0.60875		0.534574	4.39536	2.67268	0.159212
0.535674	1.28963	2.67811	-0.16075		0.535468	0.631966	2.67843	-0.40885		0.535641	2.44767	2.67846	-0.61095		0.535241	4.38674	2.67601	0.163316
0.53634	1.2917	2.68144	-0.14918		0.536135	0.628064	2.68176	-0.39831		0.536308	2.4321	2.68179	-0.61445		0.535907	4.37656	2.67934	0.163572
0.537007	1.29251	2.68478	-0.14483		0.536801	0.624785	2.6851	-0.41749		0.536974	2.41618	2.68512	-0.62276		0.536573	4.3661	2.68267	0.161776
0.537673	1.29265	2.68811	-0.13303		0.537467	0.622736	2.68843	-0.42137		0.53764	2.40058	2.68845	-0.63423		0.53724	4.35601	2.68601	0.154312
0.538339	1.29278	2.69144	-0.1187		0.538134	0.620615	2.69176	-0.41856		0.538306	2.38491	2.69178	-0.64753		0.537906	4.34573	2.68934	0.145862
0.539006	1.29292	2.69477	-0.10585		0.5388	0.618627	2.69509	-0.41963		0.538973	2.36909	2.69511	-0.65715		0.538572	4.33766	2.69267	0.142148
0.539672	1.29306	2.6981	-0.11027		0.539466	0.616635	2.69842	-0.42827		0.539639	2.35534	2.69844	-0.65463		0.539239	4.33285	2.696	0.141575
0.540339	1.2955	2.70144	-0.11741		0.540133	0.614144	2.70175	-0.41597		0.540305	2.33989	2.70178	-0.64306		0.539905	4.32875	2.69933	0.13548
0.541005	1.29725	2.70477	-0.12136		0.540799	0.611095	2.70509	-0.41689		0.540972	2.32154	2.70511	-0.62945		0.540572	4.32418	2.70267	0.129103
0.541671	1.2967	2.7081	-0.11915		0.541465	0.608042	2.70842	-0.42172		0.541638	2.30338	2.70844	-0.61471		0.541238	4.31965	2.706	0.125463
0.542338	1.29578	2.71143	-0.11942		0.542132	0.604631	2.71175	-0.42453		0.542304	2.28504	2.71177	-0.60228		0.541904	4.31521	2.70933	0.129157
0.543004	1.29484	2.71476	-0.11909		0.542798	0.601452	2.71508	-0.42945		0.542971	2.26615	2.7151	-0.5998		0.542571	4.31076	2.71266	0.14283
0.54367	1.29388	2.71809	-0.1217		0.543464	0.598177	2.71841	-0.42783		0.543637	2.24998	2.71843	-0.59889		0.543237	4.30889	2.71599	0.157079
0.544337	1.29135	2.72143	-0.12848		0.544131	0.595338	2.72174	-0.42673		0.544303	2.23652	2.72177	-0.59633		0.543903	4.30672	2.71932	0.165718
0.545003	1.28656	2.72476	-0.13026		0.544797	0.59427	2.72508	-0.43779		0.544969	2.22303	2.7251	-0.59371		0.54457	4.30185	2.72266	0.170727
0.545669	1.27915	2.72809	-0.13536		0.545463	0.59488	2.72841	-0.43762		0.545636	2.20868	2.72843	-0.59828		0.545236	4.29606	2.72599	0.164666
0.546336	1.27065	2.73142	-0.13787		0.54613	0.592988	2.73174	-0.43857		0.546302	2.19434	2.73176	-0.59839		0.545902	4.29024	2.72932	0.155224
0.547002	1.26243	2.73475	-0.13414		0.546796	0.59059	2.73507	-0.45359		0.546968	2.18027	2.73509	-0.59842		0.546569	4.2844	2.73265	0.150896
0.547669	1.25402	2.73809	-0.12992		0.547462	0.588101	2.7384	-0.47316		0.547635	2.16612	2.73842	-0.60176		0.547235	4.27753	2.73598	0.151665
0.548335	1.24537	2.74142	-0.14089		0.548128	0.58569	2.74173	-0.46962		0.548301	2.15273	2.74175	-0.60788		0.547901	4.26883	2.73932	0.148537
0.549001	1.23543	2.74475	-0.14256		0.548795	0.583172	2.74507	-0.47673		0.548967	2.13791	2.74509	-0.60684		0.548568	4.25826	2.74265	0.15009
0.549668	1.2248	2.74808	-0.14186		0.549461	0.580685	2.7484	-0.47278		0.549634	2.12158	2.74842	-0.60516		0.549234	4.2472	2.74598	0.152139
0.550334	1.21494	2.75141	-0.15259		0.550127	0.577983	2.75173	-0.45861		0.5503	2.1049	2.75175	-0.60173		0.5499	4.23588	2.74931	0.152098
0.551	1.20513	2.75475	-0.15473		0.550794	0.574887	2.75506	-0.44061		0.550966	2.08819	2.75508	-0.5998		0.550567	4.22467	2.75264	0.139426
0.551667	1.19595	2.75808	-0.14973		0.55146	0.571693	2.75839	-0.44666		0.551632	2.07133	2.75841	-0.60309		0.551233	4.21364	2.75598	0.137586
0.552333	1.18717	2.76141	-0.14704		0.552126	0.568683	2.76172	-0.4494		0.552299	2.05538	2.76174	-0.60842		0.5519	4.20398	2.75931	0.135939
0.552999	1.17876	2.76474	-0.14627		0.552793	0.565612	2.76506	-0.44948		0.552965	2.04117	2.76507	-0.61503		0.552566	4.19538	2.76264	0.132166
0.553666	1.17178	2.76807	-0.13717		0.553459	0.561571	2.76839	-0.45136		0.553631	2.02628	2.76841	-0.61773		0.553232	4.18726	2.76597	0.125525
0.554332	1.16488	2.77141	-0.13079		0.554125	0.55647	2.77172	-0.44743		0.554298	2.01023	2.77174	-0.61408		0.553899	4.1796	2.7693	0.130227
0.554999	1.15752	2.77474	-0.12364		0.554792	0.550002	2.77505	-0.43695		0.554964	1.99408	2.77507	-0.6063		0.554565	4.17181	2.77264	0.1313
0.555665	1.14946	2.77807	-0.1185		0.555458	0.543474	2.77838	-0.43459		0.55563	1.97784	2.7784	-0.60028		0.555231	4.16381	2.77597	0.130991
0.556331	1.14161	2.7814	-0.11372		0.556124	0.537447	2.78171	-0.43557		0.556296	1.96192	2.78173	-0.60085		0.555898	4.15585	2.7793	0.127909
0.556998	1.13415	2.78473	-0.10892		0.556791	0.530724	2.78505	-0.42927		0.556963	1.94897	2.78506	-0.61327		0.556564	4.14854	2.78263	0.138915
0.557664	1.12835	2.78807	-0.10854		0.557457	0.524412	2.78838	-0.42856		0.557629	1.93897	2.78839	-0.61982		0.55723	4.14007	2.78596	0.145997
0.55833	1.12446	2.7914	-0.10932		0.558123	0.51828	2.79171	-0.42853		0.558295	1.92942	2.79173	-0.61878		0.557897	4.1307	2.7893	0.143641
0.558997	1.12077	2.79473	-0.10153		0.55879	0.513877	2.79504	-0.43432		0.558962	1.91979	2.79506	-0.61556		0.558563	4.12097	2.79263	0.136999
0.559663	1.11678	2.79806	-0.095		0.559456	0.510214	2.79837	-0.4409		0.559628	1.9101	2.79839	-0.6107		0.55923	4.1113	2.79596	0.143077
0.560329	1.11286	2.80139	-0.08749		0.560122	0.506538	2.8017	-0.45357		0.560294	1.90034	2.80172	-0.6073		0.559896	4.10178	2.79929	0.13446
0.560996	1.10903	2.80472	-0.07953		0.560788	0.502912	2.80504	-0.46387		0.560961	1.89132	2.80505	-0.61353		0.560562	4.09423	2.80262	0.12946
0.561662	1.10519	2.80806	-0.08017		0.561455	0.499374	2.80837	-0.46652		0.561627	1.88329	2.80838	-0.61594		0.561229	4.08955	2.80595	0.132547
0.562329	1.10305	2.81139	-0.09409		0.562121	0.496575	2.8117	-0.46218		0.562293	1.87481	2.81172	-0.6292		0.561895	4.08604	2.80929	0.142096
0.562995	1.1013	2.81472	-0.10399		0.562787	0.495396	2.81503	-0.45115		0.562959	1.86569	2.81505	-0.63681		0.562561	4.08261	2.81262	0.145552
0.563661	1.09905	2.81805	-0.11246		0.563454	0.492377	2.81836	-0.44671		0.563626	1.85655	2.81838	-0.63411		0.563228	4.07927	2.81595	0.151005
0.564328	1.09687	2.82138	-0.12855		0.56412	0.489261	2.8217	-0.44843		0.564292	1.84741	2.82171	-0.62748		0.563894	4.07587	2.81928	0.154166
0.564994	1.09466	2.82472	-0.13357		0.564786	0.486267	2.82503	-0.44968		0.564958	1.83827	2.82504	-0.6314		0.56456	4.07249	2.82261	0.163425
0.56566	1.09228	2.82805	-0.1334		0.565453	0.483261	2.82836	-0.44135		0.565625	1.83117	2.82837	-0.62614		0.565227	4.06961	2.82595	0.160091
0.566327	1.08928	2.83138	-0.13904		0.566119	0.480328	2.83169	-0.44714		0.566291	1.82466	2.8317	-0.62355		0.565893	4.06618	2.82928	0.153701
0.566993	1.08412	2.83471	-0.15217		0.566785	0.477832	2.83502	-0.45142		0.566957	1.81618	2.83504	-0.62469		0.566559	4.0622	2.83261	0.155927
0.56766	1.07666	2.83804	-0.14862		0.567452	0.476027	2.83835	-0.44591		0.567623	1.80665	2.83837	-0.63017		0.567226	4.0582	2.83594	0.152992
0.568326	1.06791	2.84138	-0.1493		0.568118	0.474473	2.84169	-0.4388		0.56829	1.79715	2.8417	-0.6348		0.567892	4.05417	2.83927	0.133578
0.568992	1.0597	2.84471	-0.14945		0.568784	0.472913	2.84502	-0.44325		0.568956	1.78786	2.84503	-0.63198		0.568559	4.05025	2.84261	0.119035
0.569659	1.05111	2.84804	-0.13981		0.569451	0.471373	2.84835	-0.4414		0.569622	1.77887	2.84836	-0.62295		0.569225	4.04615	2.84594	0.106173
0.570325	1.04287	2.85137	-0.1256		0.570117	0.469864	2.85168	-0.43432		0.570289	1.77125	2.85169	-0.60897		0.569891	4.04197	2.84927	0.099344
0.570991	1.03556	2.8547	-0.12224		0.570783	0.46859	2.85501	-0.44007		0.570955	1.76297	2.85502	-0.60123		0.570558	4.03777	2.8526	0.114664
0.571658	1.02765	2.85804	-0.11883		0.57145	0.467268	2.85834	-0.43977		0.571621	1.7532	2.85836	-0.59545		0.571224	4.03363	2.85593	0.12804
0.572324	1.01889	2.86137	-0.11383		0.572116	0.464183	2.86167	-0.43418		0.572288	1.74346	2.86169	-0.59675		0.57189	4.02953	2.85927	0.137934
0.57299	1.00988	2.8647	-0.11061		0.572782	0.461085	2.86501	-0.4316		0.572954	1.73347	2.86502	-0.60838		0.572557	4.02541	2.8626	0.153747
0.573657	1.00121	2.86803	-0.1127		0.573448	0.457929	2.86834	-0.44282		0.57362	1.72351	2.86835	-0.61176		0.573223	4.02126	2.86593	0.143544
0.574323	0.992008	2.87136	-0.111		0.574115	0.454674	2.87167	-0.44237		0.574286	1.71381	2.87168	-0.61234		0.573889	4.01891	2.86926	0.119851
0.57499	0.983368	2.8747	-0.10193		0.574781	0.451257	2.875	-0.44946		0.574953	1.7036	2.87501	-0.61002		0.574556	4.01602	2.87259	0.109619
0.575656	0.975266	2.87803	-0.10739		0.575447	0.4467	2.87833	-0.46016		0.575619	1.69068	2.87834	-0.59858		0.575222	4.01209	2.87593	0.109712
0.576322	0.967558	2.88136	-0.11365		0.576114	0.441059	2.88166	-0.47453		0.576285	1.67597	2.88168	-0.58922		0.575888	4.0082	2.87926	0.102581
0.576989	0.960016	2.88469	-0.11746		0.57678	0.43548	2.885	-0.47361		0.576952	1.66103	2.88501	-0.58334		0.576555	4.00429	2.88259	0.111162
0.577655	0.952454	2.88802	-0.12412		0.577446	0.430022	2.88833	-0.47329		0.577618	1.64613	2.88834	-0.575		0.577221	4.00038	2.88592	0.120435
0.578321	0.944579	2.89135	-0.12042		0.578113	0.424307	2.89166	-0.47108		0.578284	1.63159	2.89167	-0.57687		0.577887	3.99625	2.88925	0.125568
0.578988	0.936469	2.89469	-0.10804		0.578779	0.418647	2.89499	-0.46375		0.578951	1.61786	2.895	-0.59759		0.578554	3.99093	2.89258	0.132467
0.579654	0.929699	2.89802	-0.10516		0.579445	0.413899	2.89832	-0.45583		0.579617	1.60572	2.89833	-0.59848		0.57922	3.98253	2.89592	0.131074
0.58032	0.922815	2.90135	-0.10239		0.580112	0.410724	2.90165	-0.45365		0.580283	1.59453	2.90167	-0.60552		0.579887	3.97271	2.89925	0.124876
0.580987	0.915083	2.90468	-0.09717		0.580778	0.405553	2.90499	-0.45726		0.580949	1.58357	2.905	-0.61319		0.580553	3.9631	2.90258	0.120441
0.581653	0.906774	2.90801	-0.10818		0.581444	0.400292	2.90832	-0.46735		0.581616	1.57255	2.90833	-0.61451		0.581219	3.95348	2.90591	0.124912
0.58232	0.898899	2.91135	-0.11249		0.582111	0.394927	2.91165	-0.48323		0.582282	1.56167	2.91166	-0.60664		0.581886	3.9441	2.90924	0.125035
0.582986	0.891061	2.91468	-0.11113		0.582777	0.389823	2.91498	-0.48631		0.582948	1.55211	2.91499	-0.6085		0.582552	3.93586	2.91257	0.125723
0.583652	0.884182	2.91801	-0.10823		0.583443	0.384236	2.91831	-0.48491		0.583615	1.54448	2.91832	-0.61269		0.583218	3.92725	2.91591	0.126302
0.584319	0.879198	2.92134	-0.10803		0.58411	0.378476	2.92164	-0.48033		0.584281	1.53709	2.92165	-0.61634		0.583885	3.91788	2.91924	0.130707
0.584985	0.874777	2.92467	-0.10663		0.584776	0.372473	2.92498	-0.47285		0.584947	1.52931	2.92499	-0.61666		0.584551	3.90851	2.92257	0.126118
0.585651	0.870207	2.92801	-0.10804		0.585442	0.366539	2.92831	-0.47342		0.585613	1.52148	2.92832	-0.61399		0.585217	3.89912	2.9259	0.118125
0.586318	0.865622	2.93134	-0.11017		0.586109	0.360336	2.93164	-0.47993		0.58628	1.51347	2.93165	-0.61438		0.585884	3.88955	2.92923	0.115451
0.586984	0.861022	2.93467	-0.10898		0.586775	0.354188	2.93497	-0.48475		0.586946	1.50566	2.93498	-0.61404		0.58655	3.87996	2.93257	0.115366
0.58765	0.856408	2.938	-0.11272		0.587441	0.348311	2.9383	-0.48959		0.587612	1.49944	2.93831	-0.60307		0.587217	3.87076	2.9359	0.10941
0.588317	0.85326	2.94133	-0.1128		0.588108	0.343337	2.94164	-0.49507		0.588279	1.49395	2.94164	-0.59963		0.587883	3.8621	2.93923	0.10891
0.588983	0.849969	2.94467	-0.10904		0.588774	0.340577	2.94497	-0.48869		0.588945	1.48717	2.94497	-0.59433		0.588549	3.8539	2.94256	0.112103
0.58965	0.845437	2.948	-0.11386		0.58944	0.338436	2.9483	-0.47886		0.589611	1.4795	2.94831	-0.58545		0.589216	3.84578	2.9459	0.116737
0.590316	0.840721	2.95133	-0.12605		0.590106	0.336546	2.95163	-0.46746		0.590278	1.47197	2.95164	-0.57699		0.589882	3.83747	2.94923	0.123157
0.590982	0.835908	2.95466	-0.12997		0.590773	0.334599	2.95496	-0.46591		0.590944	1.46442	2.95497	-0.57917		0.590548	3.82929	2.95256	0.125071
0.591649	0.83116	2.95799	-0.13458		0.591439	0.332687	2.95829	-0.4598		0.59161	1.45697	2.9583	-0.578		0.591215	3.82259	2.95589	0.12414
0.592315	0.826643	2.96132	-0.13761		0.592105	0.330684	2.96163	-0.45245		0.592276	1.45222	2.96163	-0.58134		0.591881	3.8165	2.95922	0.121492
0.592981	0.821846	2.96466	-0.13812		0.592772	0.328692	2.96496	-0.44811		0.592943	1.448	2.96496	-0.58314		0.592547	3.81006	2.96255	0.112
0.593648	0.817187	2.96799	-0.13497		0.593438	0.326827	2.96829	-0.45268		0.593609	1.44229	2.9683	-0.59306		0.593214	3.80342	2.96589	0.107298
0.594314	0.812971	2.97132	-0.13465		0.594104	0.325076	2.97162	-0.45416		0.594275	1.43662	2.97163	-0.60268		0.59388	3.79685	2.96922	0.112559
0.594981	0.808667	2.97465	-0.13585		0.594771	0.323312	2.97495	-0.46002		0.594942	1.431	2.97496	-0.60498		0.594546	3.79025	2.97255	0.117208
0.595647	0.804733	2.97798	-0.12275		0.595437	0.321559	2.97828	-0.46264		0.595608	1.42535	2.97829	-0.6038		0.595213	3.78461	2.97588	0.114069
0.596313	0.800601	2.98132	-0.11337		0.596103	0.31981	2.98162	-0.471		0.596274	1.41896	2.98162	-0.61389		0.595879	3.78218	2.97921	0.116391
0.59698	0.797333	2.98465	-0.10582		0.59677	0.318852	2.98495	-0.47744		0.596941	1.41166	2.98495	-0.61375		0.596546	3.78222	2.98255	0.109309
0.597646	0.794053	2.98798	-0.09387		0.597436	0.320107	2.98828	-0.47808		0.597607	1.40375	2.98828	-0.6104		0.597212	3.78275	2.98588	0.101382
0.598312	0.789612	2.99131	-0.07976		0.598102	0.321756	2.99161	-0.47972		0.598273	1.39549	2.99162	-0.61376		0.597878	3.78327	2.98921	0.102519
0.598979	0.7847	2.99464	-0.0942		0.598769	0.323503	2.99494	-0.49437		0.598939	1.38714	2.99495	-0.62947		0.598545	3.78379	2.99254	0.099738
0.599645	0.779769	2.99797	-0.10472		0.599435	0.325249	2.99827	-0.50175		0.599606	1.3789	2.99828	-0.63185		0.599211	3.78432	2.99587	0.101722
0.600311	0.774995	3.00131	-0.11492		0.600101	0.326993	3.00161	-0.50564		0.600272	1.37112	3.00161	-0.6297		0.599877	3.78572	2.9992	0.109033
0.600978	0.770219	3.00464	-0.12299		0.600768	0.328744	3.00494	-0.50811		0.600938	1.36392	3.00494	-0.62584		0.600544	3.78497	3.00254	0.113069
0.601644	0.765903	3.00797	-0.12909		0.601434	0.33017	3.00827	-0.51333		0.601605	1.35534	3.00827	-0.63145		0.60121	3.78199	3.00587	0.11181
0.602311	0.762454	3.0113	-0.12466		0.6021	0.330109	3.0116	-0.49999		0.602271	1.34473	3.0116	-0.61968		0.601876	3.77877	3.0092	0.111774
0.602977	0.759353	3.01464	-0.11546		0.602766	0.328531	3.01493	-0.48881		0.602937	1.33406	3.01494	-0.61152		0.602543	3.77554	3.01253	0.1089
0.603643	0.756132	3.01797	-0.10583		0.603433	0.326954	3.01826	-0.48465		0.603604	1.32376	3.01827	-0.61023		0.603209	3.7724	3.01586	0.109759
0.60431	0.752937	3.0213	-0.10626		0.604099	0.325379	3.0216	-0.48552		0.60427	1.31335	3.0216	-0.61121		0.603875	3.7688	3.0192	0.118184
0.604976	0.749795	3.02463	-0.11595		0.604765	0.323804	3.02493	-0.4836		0.604936	1.30329	3.02493	-0.60054		0.604542	3.76422	3.02253	0.116292
0.605642	0.747519	3.02796	-0.12655		0.605432	0.322036	3.02826	-0.49344		0.605602	1.29444	3.02826	-0.59382		0.605208	3.75904	3.02586	0.125621
0.606309	0.745658	3.03129	-0.12694		0.606098	0.319267	3.03159	-0.50077		0.606269	1.28491	3.03159	-0.59071		0.605875	3.75352	3.02919	0.137197
0.606975	0.743278	3.03463	-0.12516		0.606764	0.315583	3.03492	-0.50011		0.606935	1.2742	3.03492	-0.59626		0.606541	3.74799	3.03252	0.147417
0.607641	0.740747	3.03796	-0.12162		0.607431	0.311828	3.03825	-0.49252		0.607601	1.2635	3.03826	-0.60449		0.607207	3.74256	3.03586	0.140552
0.608308	0.738305	3.04129	-0.11823		0.608097	0.307965	3.04158	-0.49006		0.608268	1.2529	3.04159	-0.61264		0.607874	3.73713	3.03919	0.141073
0.608974	0.735772	3.04462	-0.11692		0.608763	0.304357	3.04492	-0.49003		0.608934	1.24274	3.04492	-0.62056		0.60854	3.73209	3.04252	0.142241
0.609641	0.733253	3.04795	-0.12267		0.60943	0.300513	3.04825	-0.4902		0.6096	1.23398	3.04825	-0.61715		0.609206	3.72757	3.04585	0.136925
0.610307	0.730058	3.05129	-0.12352		0.610096	0.296648	3.05158	-0.49264		0.610267	1.22552	3.05158	-0.60757		0.609873	3.72333	3.04918	0.124126
0.610973	0.725458	3.05462	-0.12089		0.610762	0.292911	3.05491	-0.5		0.610933	1.21564	3.05491	-0.59963		0.610539	3.71907	3.05252	0.119165
0.61164	0.720161	3.05795	-0.1186		0.611429	0.289323	3.05824	-0.49826		0.611599	1.20534	3.05825	-0.59124		0.611205	3.71473	3.05585	0.115069
0.612306	0.71502	3.06128	-0.109		0.612095	0.285736	3.06157	-0.49167		0.612265	1.19503	3.06158	-0.58434		0.611872	3.71038	3.05918	0.11392
0.612972	0.710114	3.06461	-0.10398		0.612761	0.282117	3.06491	-0.49294		0.612932	1.18471	3.06491	-0.59083		0.612538	3.70565	3.06251	0.10898
0.613639	0.705118	3.06794	-0.10481		0.613428	0.278431	3.06824	-0.48929		0.613598	1.17473	3.06824	-0.59797		0.613205	3.69999	3.06584	0.113997
0.614305	0.701113	3.07128	-0.10535		0.614094	0.274726	3.07157	-0.48378		0.614264	1.16505	3.07157	-0.60684		0.613871	3.69398	3.06917	0.11928
0.614972	0.697079	3.07461	-0.09577		0.61476	0.270324	3.0749	-0.48511		0.614931	1.15451	3.0749	-0.61869		0.614537	3.68816	3.07251	0.110831
0.615638	0.692184	3.07794	-0.09123		0.615426	0.264481	3.07823	-0.49619		0.615597	1.14307	3.07823	-0.62213		0.615204	3.68234	3.07584	0.105972
0.616304	0.68754	3.08127	-0.08479		0.616093	0.257564	3.08156	-0.49572		0.616263	1.13163	3.08157	-0.62268		0.61587	3.67662	3.07917	0.115126
0.616971	0.682835	3.0846	-0.07756		0.616759	0.250537	3.0849	-0.5013		0.61693	1.12019	3.0849	-0.62231		0.616536	3.67101	3.0825	0.116959
0.617637	0.678071	3.08794	-0.07001		0.617426	0.243247	3.08823	-0.50664		0.617596	1.10893	3.08823	-0.62061		0.617203	3.66826	3.08583	0.114161
0.618303	0.673366	3.09127	-0.07942		0.618092	0.236629	3.09156	-0.50708		0.618262	1.09944	3.09156	-0.61562		0.617869	3.66781	3.08917	0.126023
0.61897	0.667758	3.0946	-0.08404		0.618758	0.23147	3.09489	-0.49746		0.618928	1.09218	3.09489	-0.6115		0.618535	3.66717	3.0925	0.131163
0.619636	0.660978	3.09793	-0.08708		0.619424	0.227162	3.09822	-0.49886		0.619595	1.08566	3.09822	-0.6041		0.619202	3.6663	3.09583	0.128612
0.620302	0.65442	3.10126	-0.09931		0.620091	0.220609	3.10155	-0.50199		0.620261	1.07921	3.10155	-0.59659		0.619868	3.66544	3.09916	0.125828
0.620969	0.647641	3.1046	-0.11063		0.620757	0.214166	3.10489	-0.49757		0.620927	1.07288	3.10489	-0.60546		0.620534	3.66457	3.10249	0.130813
0.621635	0.640597	3.10793	-0.10577		0.621423	0.207619	3.10822	-0.48622		0.621594	1.06664	3.10822	-0.59632		0.621201	3.66385	3.10583	0.127675
0.622302	0.63386	3.11126	-0.10373		0.62209	0.20118	3.11155	-0.47881		0.62226	1.06075	3.11155	-0.59306		0.621867	3.66356	3.10916	0.117171
0.622968	0.627949	3.11459	-0.10481		0.622756	0.194922	3.11488	-0.46839		0.622926	1.05637	3.11488	-0.60108		0.622534	3.66312	3.11249	0.107058
0.623634	0.622159	3.11792	-0.0993		0.623422	0.189731	3.11821	-0.45972		0.623592	1.05249	3.11821	-0.61424		0.6232	3.66221	3.11582	0.109287
0.624301	0.615908	3.12126	-0.10243		0.624089	0.184997	3.12154	-0.46193		0.624259	1.04813	3.12154	-0.60375		0.623866	3.66113	3.11915	0.105309
0.624967	0.60946	3.12459	-0.11082		0.624755	0.180875	3.12488	-0.47817		0.624925	1.04393	3.12488	-0.61001		0.624533	3.66007	3.12249	0.106752
0.625633	0.602967	3.12792	-0.11395		0.625421	0.176802	3.12821	-0.4907		0.625591	1.03971	3.12821	-0.61809		0.625199	3.65904	3.12582	0.115276
0.6263	0.596623	3.13125	-0.10955		0.626088	0.172642	3.13154	-0.49521		0.626258	1.03542	3.13154	-0.61966		0.625865	3.65791	3.12915	0.124243
0.626966	0.590685	3.13458	-0.11149		0.626754	0.168564	3.13487	-0.49335		0.626924	1.03215	3.13487	-0.60722		0.626532	3.65668	3.13248	0.122666
0.627632	0.585357	3.13792	-0.10503		0.62742	0.164303	3.1382	-0.48762		0.62759	1.02993	3.1382	-0.59807		0.627198	3.65553	3.13581	0.12419
0.628299	0.578649	3.14125	-0.09276		0.628087	0.160109	3.14154	-0.4739		0.628257	1.02768	3.14153	-0.59246		0.627864	3.65448	3.13915	0.123978
0.628965	0.570949	3.14458	-0.08715		0.628753	0.156293	3.14487	-0.46065		0.628923	1.02527	3.14486	-0.59577		0.628531	3.65345	3.14248	0.120448
0.629632	0.562902	3.14791	-0.08333		0.629419	0.152392	3.1482	-0.44752		0.629589	1.02289	3.1482	-0.58943		0.629197	3.65241	3.14581	0.119852
0.630298	0.554969	3.15124	-0.07286		0.630086	0.148516	3.15153	-0.45628		0.630255	1.02047	3.15153	-0.59868		0.629863	3.65138	3.14914	0.113631
0.630964	0.547165	3.15457	-0.06884		0.630752	0.144674	3.15486	-0.46267		0.630922	1.01819	3.15486	-0.61388		0.63053	3.65011	3.15247	0.107587
0.631631	0.540759	3.15791	-0.07393		0.631418	0.141003	3.15819	-0.46535		0.631588	1.01659	3.15819	-0.62201		0.631196	3.64804	3.1558	0.105529
0.632297	0.536436	3.16124	-0.08337		0.632084	0.138576	3.16153	-0.46809		0.632254	1.01424	3.16152	-0.61806		0.631862	3.6446	3.15914	0.104821
0.632963	0.533691	3.16457	-0.09775		0.632751	0.136923	3.16486	-0.48665		0.632921	1.01075	3.16485	-0.62503		0.632529	3.64055	3.16247	0.102551
0.63363	0.531308	3.1679	-0.10876		0.633417	0.134971	3.16819	-0.48654		0.633587	1.00726	3.16818	-0.62246		0.633195	3.63648	3.1658	0.109072
0.634296	0.528907	3.17123	-0.1133		0.634083	0.133014	3.17152	-0.48705		0.634253	1.00377	3.17152	-0.60868		0.633862	3.63243	3.16913	0.120208
0.634962	0.526548	3.17457	-0.12096		0.63475	0.131018	3.17485	-0.49145		0.63492	1.0002	3.17485	-0.60125		0.634528	3.62848	3.17246	0.130309
0.635629	0.524378	3.1779	-0.12266		0.635416	0.129023	3.17818	-0.50163		0.635586	0.996221	3.17818	-0.60203		0.635194	3.62503	3.1758	0.127888
0.636295	0.522303	3.18123	-0.12022		0.636082	0.12775	3.18152	-0.50523		0.636252	0.991625	3.18151	-0.60506		0.635861	3.62069	3.17913	0.128701
0.636962	0.519	3.18456	-0.11753		0.636749	0.128824	3.18485	-0.51079		0.636918	0.98659	3.18484	-0.61179		0.636527	3.61496	3.18246	0.128087
0.637628	0.514728	3.18789	-0.12128		0.637415	0.130311	3.18818	-0.51723		0.637585	0.981389	3.18817	-0.62344		0.637193	3.60898	3.18579	0.118174
0.638294	0.510487	3.19123	-0.11675		0.638081	0.131817	3.19151	-0.51849		0.638251	0.976417	3.1915	-0.63023		0.63786	3.60313	3.18912	0.125899
0.638961	0.506218	3.19456	-0.11604		0.638748	0.133331	3.19484	-0.51251		0.638917	0.971535	3.19484	-0.63265		0.638526	3.59724	3.19246	0.14392
0.639627	0.501884	3.19789	-0.1205		0.639414	0.134873	3.19817	-0.50393		0.639584	0.966482	3.19817	-0.63331		0.639192	3.59167	3.19579	0.153681
0.640293	0.498256	3.20122	-0.10702		0.64008	0.136287	3.20151	-0.49719		0.64025	0.962104	3.2015	-0.626		0.639859	3.58635	3.19912	0.161662
0.64096	0.495815	3.20455	-0.09468		0.640747	0.136988	3.20484	-0.49773		0.640916	0.95855	3.20483	-0.6311		0.640525	3.58007	3.20245	0.167967
0.641626	0.494054	3.20789	-0.09287		0.641413	0.136562	3.20817	-0.50117		0.641582	0.955191	3.20816	-0.63038		0.641192	3.57345	3.20578	0.155821
0.642292	0.49246	3.21122	-0.09643		0.642079	0.135512	3.2115	-0.5109		0.642249	0.951851	3.21149	-0.62129		0.641858	3.56671	3.20912	0.144936
0.642959	0.490888	3.21455	-0.09105		0.642746	0.134461	3.21483	-0.5181		0.642915	0.948462	3.21483	-0.61316		0.642524	3.55991	3.21245	0.131544
0.643625	0.489281	3.21788	-0.10211		0.643412	0.133417	3.21816	-0.51773		0.643581	0.945014	3.21816	-0.60377		0.643191	3.55308	3.21578	0.113407
0.644292	0.487864	3.22121	-0.11126		0.644078	0.132388	3.2215	-0.51226		0.644248	0.941856	3.22149	-0.59097		0.643857	3.54619	3.21911	0.111705
0.644958	0.4885	3.22454	-0.11754		0.644744	0.131207	3.22483	-0.51415		0.644914	0.93829	3.22482	-0.59062		0.644523	3.53966	3.22244	0.115265
0.645624	0.488176	3.22788	-0.11841		0.645411	0.129456	3.22816	-0.51361		0.64558	0.933505	3.22815	-0.59968		0.64519	3.53349	3.22578	0.121297
0.646291	0.486705	3.23121	-0.1189		0.646077	0.127219	3.23149	-0.51016		0.646247	0.928219	3.23148	-0.60898		0.645856	3.52727	3.22911	0.124307
0.646957	0.485252	3.23454	-0.11366		0.646743	0.124887	3.23482	-0.49956		0.646913	0.923093	3.23482	-0.62471		0.646522	3.52109	3.23244	0.132426
0.647623	0.483769	3.23787	-0.10136		0.64741	0.122515	3.23815	-0.50048		0.647579	0.918001	3.23815	-0.63171		0.647189	3.51502	3.23577	0.128074
0.64829	0.482266	3.2412	-0.0905		0.648076	0.120211	3.24149	-0.49644		0.648245	0.913203	3.24148	-0.63151		0.647855	3.5095	3.2391	0.120113
0.648956	0.479625	3.24454	-0.09564		0.648742	0.117969	3.24482	-0.48898		0.648912	0.909533	3.24481	-0.62659		0.648521	3.50461	3.24243	0.123978
0.649622	0.474811	3.24787	-0.10484		0.649409	0.116174	3.24815	-0.48527		0.649578	0.906268	3.24814	-0.62333		0.649188	3.49745	3.24577	0.13293
0.650289	0.468513	3.2512	-0.11493		0.650075	0.114602	3.25148	-0.49779		0.650244	0.902452	3.25147	-0.62221		0.649854	3.48813	3.2491	0.130719
0.650955	0.461764	3.25453	-0.12076		0.650741	0.112817	3.25481	-0.50285		0.650911	0.898574	3.2548	-0.62257		0.650521	3.47885	3.25243	0.124654
0.651622	0.454935	3.25786	-0.1259		0.651408	0.111046	3.25814	-0.50837		0.651577	0.89461	3.25813	-0.62645		0.651187	3.46973	3.25576	0.116167
0.652288	0.44838	3.2612	-0.10919		0.652074	0.109297	3.26148	-0.51358		0.652243	0.89077	3.26147	-0.63266		0.651853	3.46082	3.25909	0.111123
0.652954	0.441978	3.26453	-0.09368		0.65274	0.107511	3.26481	-0.52377		0.65291	0.886954	3.2648	-0.6336		0.65252	3.45278	3.26243	0.102447
0.653621	0.437074	3.26786	-0.08742		0.653407	0.105669	3.26814	-0.53271		0.653576	0.883498	3.26813	-0.63369		0.653186	3.44622	3.26576	0.10015
0.654287	0.432418	3.27119	-0.0984		0.654073	0.103175	3.27147	-0.53223		0.654242	0.880405	3.27146	-0.63328		0.653852	3.44087	3.26909	0.107865
0.654953	0.427394	3.27452	-0.09604		0.654739	0.100165	3.2748	-0.52707		0.654908	0.877337	3.27479	-0.63522		0.654519	3.43586	3.27242	0.118062
0.65562	0.42239	3.27786	-0.10499		0.655406	0.097148	3.27813	-0.5292		0.655575	0.874362	3.27812	-0.63965		0.655185	3.43089	3.27575	0.110534
0.656286	0.417298	3.28119	-0.12388		0.656072	0.094046	3.28147	-0.52348		0.656241	0.871335	3.28146	-0.6436		0.655851	3.42595	3.27908	0.108193
0.656953	0.412231	3.28452	-0.13729		0.656738	0.090989	3.2848	-0.51373		0.656907	0.868245	3.28479	-0.64243		0.656518	3.42125	3.28242	0.10881
0.657619	0.406519	3.28785	-0.1408		0.657404	0.087993	3.28813	-0.50931		0.657574	0.864564	3.28812	-0.6342		0.657184	3.41761	3.28575	0.112574
0.658285	0.400488	3.29118	-0.14537		0.658071	0.08569	3.29146	-0.51217		0.65824	0.858921	3.29145	-0.63244		0.65785	3.41296	3.28908	0.096937
0.658952	0.395164	3.29452	-0.14013		0.658737	0.084377	3.29479	-0.51118		0.658906	0.852148	3.29478	-0.62654		0.658517	3.40749	3.29241	0.090888
0.659618	0.390103	3.29785	-0.13113		0.659404	0.084122	3.29812	-0.51165		0.659572	0.845236	3.29811	-0.61231		0.659183	3.40211	3.29575	0.098318
0.660284	0.384988	3.30118	-0.11404		0.66007	0.083861	3.30146	-0.50885		0.660239	0.838157	3.30145	-0.61014		0.65985	3.39623	3.29908	0.108884
0.660951	0.379958	3.30451	-0.10174		0.660736	0.083606	3.30479	-0.49883		0.660905	0.831301	3.30478	-0.61379		0.660516	3.39044	3.30241	0.11611
0.661617	0.374878	3.30784	-0.09871		0.661402	0.083349	3.30812	-0.49371		0.661571	0.825391	3.30811	-0.60975		0.661182	3.38444	3.30574	0.132864
0.662283	0.371818	3.31117	-0.09657		0.662069	0.083242	3.31145	-0.4912		0.662238	0.821926	3.31144	-0.61023		0.661849	3.3783	3.30907	0.139115
0.66295	0.368845	3.31451	-0.08678		0.662735	0.08353	3.31478	-0.49219		0.662904	0.820562	3.31477	-0.6143		0.662515	3.37338	3.3124	0.136305
0.663616	0.364885	3.31784	-0.08369		0.663401	0.083148	3.31811	-0.49834		0.66357	0.819668	3.3181	-0.618		0.663181	3.36884	3.31574	0.130909
0.664283	0.360835	3.32117	-0.07851		0.664068	0.082053	3.32145	-0.51207		0.664237	0.818765	3.32143	-0.62394		0.663848	3.36401	3.31907	0.120809
0.664949	0.356787	3.3245	-0.07585		0.664734	0.080957	3.32478	-0.51854		0.664903	0.81792	3.32477	-0.62402		0.664514	3.35935	3.3224	0.119004
0.665615	0.352798	3.32783	-0.07584		0.6654	0.079839	3.32811	-0.52343		0.665569	0.817124	3.3281	-0.61889		0.66518	3.35557	3.32573	0.121586
0.666282	0.349483	3.33117	-0.07554		0.666067	0.07877	3.33144	-0.5265		0.666235	0.816963	3.33143	-0.62158		0.665847	3.35457	3.32906	0.11942
0.666948	0.347201	3.3345	-0.08277		0.666733	0.07781	3.33477	-0.52396		0.666902	0.816918	3.33476	-0.61741		0.666513	3.35511	3.3324	0.116987
0.667614	0.343772	3.33783	-0.08838		0.667399	0.07674	3.3381	-0.5232		0.667568	0.816049	3.33809	-0.61398		0.66718	3.35525	3.33573	0.116537
0.668281	0.339249	3.34116	-0.08335		0.668066	0.074881	3.34144	-0.52561		0.668234	0.815166	3.34142	-0.61683		0.667846	3.35532	3.33906	0.114511
0.668947	0.334725	3.34449	-0.08177		0.668732	0.072932	3.34477	-0.52781		0.668901	0.814281	3.34475	-0.62112		0.668512	3.35539	3.34239	0.105939
0.669614	0.33027	3.34783	-0.08772		0.669398	0.070963	3.3481	-0.52467		0.669567	0.813426	3.34809	-0.61895		0.669179	3.35546	3.34572	0.106776
0.67028	0.325793	3.35116	-0.09361		0.670065	0.06895	3.35143	-0.52246		0.670233	0.812342	3.35142	-0.61545		0.669845	3.35497	3.34905	0.103433
0.670946	0.321863	3.35449	-0.09941		0.670731	0.067135	3.35476	-0.51898		0.6709	0.809962	3.35475	-0.62202		0.670511	3.35369	3.35239	0.097971
0.671613	0.318366	3.35782	-0.11463		0.671397	0.065988	3.35809	-0.51486		0.671566	0.80547	3.35808	-0.6267		0.671178	3.35186	3.35572	0.098113
0.672279	0.315085	3.36115	-0.12258		0.672064	0.065869	3.36143	-0.51067		0.672232	0.799909	3.36141	-0.6262		0.671844	3.34983	3.35905	0.105396
0.672945	0.311936	3.36449	-0.12447		0.67273	0.06647	3.36476	-0.51706		0.672898	0.794249	3.36474	-0.62835		0.67251	3.34781	3.36238	0.11439
0.673612	0.308691	3.36782	-0.12548		0.673396	0.067078	3.36809	-0.52567		0.673565	0.788548	3.36807	-0.63934		0.673177	3.34574	3.36571	0.130475
0.674278	0.305404	3.37115	-0.12151		0.674062	0.067702	3.37142	-0.52838		0.674231	0.783215	3.37141	-0.63635		0.673843	3.34369	3.36905	0.144031
0.674944	0.301885	3.37448	-0.11703		0.674729	0.068267	3.37475	-0.52298		0.674897	0.77925	3.37474	-0.64279		0.674509	3.34299	3.37238	0.146588
0.675611	0.297721	3.37781	-0.11652		0.675395	0.068394	3.37808	-0.53059		0.675564	0.7771	3.37807	-0.65641		0.675176	3.34343	3.37571	0.153197
0.676277	0.29386	3.38115	-0.11378		0.676061	0.067095	3.38142	-0.52705		0.67623	0.775347	3.3814	-0.65816		0.675842	3.34371	3.37904	0.149941
0.676943	0.290623	3.38448	-0.10507		0.676728	0.064531	3.38475	-0.52357		0.676896	0.773593	3.38473	-0.64703		0.676508	3.34393	3.38238	0.137835
0.67761	0.287474	3.38781	-0.10181		0.677394	0.061982	3.38808	-0.52936		0.677562	0.771835	3.38806	-0.63791		0.677175	3.34415	3.38571	0.137859
0.678276	0.284243	3.39114	-0.09619		0.67806	0.059426	3.39141	-0.54132		0.678229	0.77014	3.3914	-0.61987		0.677841	3.34437	3.38904	0.136952
0.678943	0.281091	3.39447	-0.08984		0.678727	0.056823	3.39474	-0.53408		0.678895	0.767292	3.39473	-0.60608		0.678508	3.34427	3.39237	0.127773
0.679609	0.279066	3.3978	-0.08858		0.679393	0.054435	3.39807	-0.53234		0.679561	0.762322	3.39806	-0.5968		0.679174	3.34323	3.3957	0.120565
0.680275	0.277807	3.40114	-0.09258		0.680059	0.052553	3.40141	-0.53078		0.680228	0.756025	3.40139	-0.59782		0.67984	3.34014	3.39903	0.123492
0.680942	0.276462	3.40447	-0.09497		0.680726	0.050732	3.40474	-0.5162		0.680894	0.74831	3.40472	-0.60439		0.680507	3.33524	3.40237	0.121956
0.681608	0.274996	3.4078	-0.09645		0.681392	0.048181	3.40807	-0.5143		0.68156	0.741015	3.40805	-0.6099		0.681173	3.32988	3.4057	0.120176
0.682274	0.273523	3.41113	-0.09845		0.682058	0.04562	3.4114	-0.51474		0.682227	0.734057	3.41138	-0.61477		0.681839	3.32454	3.40903	0.116559
0.682941	0.272051	3.41446	-0.0928		0.682725	0.043006	3.41473	-0.51022		0.682893	0.726697	3.41472	-0.63133		0.682506	3.31922	3.41236	0.11506
0.683607	0.270575	3.4178	-0.089		0.683391	0.040478	3.41806	-0.50634		0.683559	0.720064	3.41805	-0.64141		0.683172	3.31451	3.41569	0.110471
0.684274	0.270676	3.42113	-0.08927		0.684057	0.038127	3.4214	-0.51229		0.684225	0.713888	3.42138	-0.64257		0.683838	3.31036	3.41902	0.099757
0.68494	0.270822	3.42446	-0.09142		0.684724	0.036961	3.42473	-0.50893		0.684892	0.707014	3.42471	-0.64149		0.684505	3.30572	3.42236	0.095972
0.685606	0.270158	3.42779	-0.08456		0.68539	0.037047	3.42806	-0.51225		0.685558	0.699426	3.42804	-0.64059		0.685171	3.30042	3.42569	0.098139
0.686273	0.269412	3.43112	-0.09152		0.686056	0.037261	3.43139	-0.52182		0.686224	0.691935	3.43137	-0.63789		0.685837	3.29514	3.42902	0.099908
0.686939	0.26867	3.43445	-0.09978		0.686722	0.037476	3.43472	-0.5249		0.686891	0.685015	3.4347	-0.63518		0.686504	3.28971	3.43235	0.097011
0.687605	0.267919	3.43779	-0.10468		0.687389	0.037697	3.43805	-0.52794		0.687557	0.678608	3.43804	-0.62998		0.68717	3.28435	3.43568	0.100592
0.688272	0.2671	3.44112	-0.09694		0.688055	0.037717	3.44139	-0.53343		0.688223	0.67369	3.44137	-0.63712		0.687837	3.27928	3.43902	0.108724
0.688938	0.266117	3.44445	-0.09891		0.688721	0.036818	3.44472	-0.54183		0.68889	0.668457	3.4447	-0.64054		0.688503	3.27519	3.44235	0.111412
0.689604	0.264947	3.44778	-0.09676		0.689388	0.035028	3.44805	-0.53357		0.689556	0.6626	3.44803	-0.64184		0.689169	3.27192	3.44568	0.113
0.690271	0.263709	3.45112	-0.09345		0.690054	0.033197	3.45138	-0.52873		0.690222	0.656821	3.45136	-0.6431		0.689836	3.26876	3.44901	0.11932
0.690937	0.262453	3.45445	-0.08794		0.69072	0.03143	3.45471	-0.52507		0.690888	0.650807	3.45469	-0.66254		0.690502	3.26563	3.45234	0.124174
0.691604	0.261208	3.45778	-0.08387		0.691387	0.029598	3.45804	-0.51859		0.691555	0.644855	3.45803	-0.65996		0.691168	3.26259	3.45568	0.128846
0.69227	0.259948	3.46111	-0.08443		0.692053	0.027776	3.46138	-0.5063		0.692221	0.638378	3.46136	-0.65485		0.691835	3.25951	3.45901	0.128739
0.692936	0.25797	3.46444	-0.08726		0.692719	0.026225	3.46471	-0.5079		0.692887	0.632214	3.46469	-0.6574		0.692501	3.25658	3.46234	0.125522
0.693603	0.255675	3.46777	-0.08677		0.693386	0.025444	3.46804	-0.50763		0.693554	0.626481	3.46802	-0.66279		0.693167	3.25381	3.46567	0.121343
0.694269	0.25355	3.47111	-0.09261		0.694052	0.023303	3.47137	-0.503		0.69422	0.620533	3.47135	-0.6551		0.693834	3.25101	3.469	0.115569
0.694935	0.25155	3.47444	-0.10111		0.694718	0.02115	3.4747	-0.5052		0.694886	0.614672	3.47468	-0.65646		0.6945	3.2483	3.47234	0.106052
0.695602	0.249583	3.47777	-0.10265		0.695385	0.018938	3.47804	-0.50085		0.695552	0.608594	3.47801	-0.65788		0.695167	3.2456	3.47567	0.108588
0.696268	0.247562	3.4811	-0.10437		0.696051	0.016806	3.48137	-0.49412		0.696219	0.603061	3.48135	-0.65656		0.695833	3.24282	3.479	0.111756
0.696935	0.245658	3.48443	-0.11122		0.696717	0.014725	3.4847	-0.49298		0.696885	0.598494	3.48468	-0.65798		0.696499	3.24153	3.48233	0.111304
0.697601	0.243928	3.48777	-0.11013		0.697384	0.013635	3.48803	-0.50001		0.697551	0.594342	3.48801	-0.6587		0.697166	3.2412	3.48566	0.113189
0.698267	0.241569	3.4911	-0.11299		0.69805	0.01432	3.49136	-0.4896		0.698218	0.59022	3.49134	-0.65782		0.697832	3.23968	3.489	0.12032
0.698934	0.238667	3.49443	-0.11531		0.698716	0.01566	3.49469	-0.48576		0.698884	0.586107	3.49467	-0.65521		0.698498	3.23732	3.49233	0.12137
0.6996	0.235798	3.49776	-0.11434		0.699382	0.016994	3.49803	-0.49016		0.69955	0.582004	3.498	-0.65465		0.699165	3.2351	3.49566	0.115976
0.700266	0.232972	3.50109	-0.1084		0.700049	0.018323	3.50136	-0.50023		0.700217	0.578148	3.50133	-0.64872		0.699831	3.23282	3.49899	0.115919
0.700933	0.23014	3.50442	-0.10476		0.700715	0.019659	3.50469	-0.50413		0.700883	0.574772	3.50467	-0.6439		0.700497	3.23052	3.50232	0.106566
0.701599	0.228307	3.50776	-0.09931		0.701382	0.020697	3.50802	-0.51277		0.701549	0.571345	3.508	-0.63993		0.701164	3.2288	3.50565	0.094253
0.702265	0.227732	3.51109	-0.08347		0.702048	0.020197	3.51135	-0.52073		0.702215	0.566795	3.51133	-0.63625		0.70183	3.2278	3.50899	0.091799
0.702932	0.227742	3.51442	-0.0787		0.702714	0.018638	3.51468	-0.52708		0.702882	0.561696	3.51466	-0.63285		0.702496	3.22709	3.51232	0.102473
0.703598	0.227888	3.51775	-0.07826		0.70338	0.01703	3.51802	-0.52731		0.703548	0.557122	3.51799	-0.63575		0.703163	3.22638	3.51565	0.103313
0.704264	0.228032	3.52108	-0.07843		0.704047	0.015484	3.52135	-0.52367		0.704214	0.552593	3.52132	-0.64413		0.703829	3.22569	3.51898	0.109082
0.704931	0.228175	3.52442	-0.07544		0.704713	0.013889	3.52468	-0.52195		0.704881	0.548381	3.52465	-0.65511		0.704495	3.22496	3.52231	0.113027
0.705597	0.228349	3.52775	-0.08667		0.705379	0.012371	3.52801	-0.5243		0.705547	0.545606	3.52799	-0.66809		0.705162	3.22375	3.52565	0.110481
0.706264	0.228703	3.53108	-0.08234		0.706046	0.010832	3.53134	-0.5235		0.706213	0.543515	3.53132	-0.67148		0.705828	3.22158	3.52898	0.104512
0.70693	0.229564	3.53441	-0.07207		0.706712	0.009156	3.53467	-0.52313		0.706879	0.541341	3.53465	-0.66831		0.706495	3.21768	3.53231	0.103229
0.707596	0.230725	3.53774	-0.06221		0.707378	0.007403	3.53801	-0.52089		0.707546	0.53927	3.53798	-0.66525		0.707161	3.21297	3.53564	0.102944
0.708263	0.231869	3.54108	-0.06833		0.708045	0.005658	3.54134	-0.51168		0.708212	0.536999	3.54131	-0.66438		0.707827	3.20825	3.53897	0.103812
0.708929	0.233014	3.54441	-0.07597		0.708711	0.003919	3.54467	-0.50588		0.708878	0.534747	3.54464	-0.6601		0.708494	3.2034	3.54231	0.105799
0.709595	0.234173	3.54774	-0.08666		0.709377	0.002228	3.548	-0.50553		0.709545	0.532365	3.54798	-0.65723		0.70916	3.19886	3.54564	0.109263
0.710262	0.235112	3.55107	-0.09771		0.710044	0.000902	3.55133	-0.50543		0.710211	0.530341	3.55131	-0.66113		0.709826	3.1943	3.54897	0.113943
0.710928	0.23509	3.5544	-0.10153		0.71071	3.4e-05	3.55466	-0.50906		0.710877	0.529709	3.55464	-0.65907		0.710493	3.18935	3.5523	0.115008
0.711595	0.233853	3.55774	-0.10228		0.711376	-0.00232	3.558	-0.51654		0.711544	0.529216	3.55797	-0.65504		0.711159	3.18473	3.55563	0.10952
0.712261	0.232105	3.56107	-0.09723		0.712043	-0.0047	3.56133	-0.52164		0.71221	0.528731	3.5613	-0.65558		0.711825	3.18032	3.55897	0.116097
0.712927	0.230382	3.5644	-0.08951		0.712709	-0.00715	3.56466	-0.51958		0.712876	0.528226	3.56463	-0.66015		0.712492	3.17562	3.5623	0.114326
0.713594	0.228657	3.56773	-0.08922		0.713375	-0.00951	3.56799	-0.51076		0.713542	0.527807	3.56796	-0.64993		0.713158	3.17093	3.56563	0.10734
0.71426	0.226981	3.57106	-0.0921		0.714042	-0.01218	3.57132	-0.49757		0.714209	0.52659	3.5713	-0.64823		0.713825	3.16745	3.56896	0.101573
0.714926	0.226049	3.57439	-0.0903		0.714708	-0.01558	3.57465	-0.48939		0.714875	0.52306	3.57463	-0.64891		0.714491	3.16501	3.57229	0.106959
0.715593	0.224149	3.57773	-0.09129		0.715374	-0.01876	3.57798	-0.48405		0.715541	0.517776	3.57796	-0.64709		0.715157	3.16236	3.57563	0.098168
0.716259	0.221237	3.58106	-0.09155		0.71604	-0.02172	3.58132	-0.48417		0.716208	0.512504	3.58129	-0.638		0.715824	3.15932	3.57896	0.091993
0.716925	0.218343	3.58439	-0.09406		0.716707	-0.02481	3.58465	-0.48736		0.716874	0.507392	3.58462	-0.63972		0.71649	3.15649	3.58229	0.091992
0.717592	0.215381	3.58772	-0.10151		0.717373	-0.02789	3.58798	-0.48904		0.71754	0.5022	3.58795	-0.63629		0.717156	3.15366	3.58562	0.098559
0.718258	0.212458	3.59105	-0.10855		0.718039	-0.03091	3.59131	-0.49124		0.718207	0.497661	3.59128	-0.63084		0.717823	3.15061	3.58895	0.100555
0.718925	0.209101	3.59439	-0.1157		0.718706	-0.03363	3.59464	-0.49031		0.718873	0.494301	3.59462	-0.63683		0.718489	3.14722	3.59228	0.101339
0.719591	0.205114	3.59772	-0.10534		0.719372	-0.03627	3.59797	-0.48926		0.719539	0.490709	3.59795	-0.64228		0.719155	3.14371	3.59562	0.101132
0.720257	0.200917	3.60105	-0.09404		0.720038	-0.03956	3.60131	-0.49287		0.720205	0.486918	3.60128	-0.64808		0.719822	3.14016	3.59895	0.104249
0.720924	0.196831	3.60438	-0.08563		0.720705	-0.04284	3.60464	-0.50758		0.720872	0.483227	3.60461	-0.65804		0.720488	3.13663	3.60228	0.100783
0.72159	0.192608	3.60771	-0.07833		0.721371	-0.04614	3.60797	-0.52195		0.721538	0.479531	3.60794	-0.6638		0.721155	3.13323	3.60561	0.098187
0.722256	0.188346	3.61105	-0.07868		0.722037	-0.04957	3.6113	-0.53122		0.722204	0.475646	3.61127	-0.65958		0.721821	3.12971	3.60894	0.101277
0.722923	0.184154	3.61438	-0.0908		0.722704	-0.05277	3.61463	-0.52784		0.722871	0.472192	3.6146	-0.65994		0.722487	3.12645	3.61228	0.105964
0.723589	0.179523	3.61771	-0.09405		0.72337	-0.05567	3.61796	-0.52524		0.723537	0.469087	3.61794	-0.65902		0.723154	3.12468	3.61561	0.097481
0.724256	0.174043	3.62104	-0.09605		0.724036	-0.05815	3.6213	-0.52174		0.724203	0.466164	3.62127	-0.65611		0.72382	3.12444	3.61894	0.091717
0.724922	0.168328	3.62437	-0.08869		0.724703	-0.0606	3.62463	-0.51725		0.724869	0.463246	3.6246	-0.64248		0.724486	3.12471	3.62227	0.086117
0.725588	0.162598	3.62771	-0.08084		0.725369	-0.06315	3.62796	-0.51183		0.725536	0.460334	3.62793	-0.64453		0.725153	3.12498	3.6256	0.079383
0.726255	0.156757	3.63104	-0.08498		0.726035	-0.06557	3.63129	-0.52156		0.726202	0.457425	3.63126	-0.65631		0.725819	3.12524	3.62894	0.074999
0.726921	0.151127	3.63437	-0.09247		0.726702	-0.06788	3.63462	-0.53342		0.726868	0.453525	3.63459	-0.66168		0.726485	3.1255	3.63227	0.077138
0.727587	0.146111	3.6377	-0.097		0.727368	-0.06907	3.63795	-0.54334		0.727535	0.448081	3.63793	-0.65767		0.727152	3.12562	3.6356	0.078422
0.728254	0.142462	3.64103	-0.09514		0.728034	-0.0676	3.64129	-0.54873		0.728201	0.442841	3.64126	-0.66881		0.727818	3.12474	3.63893	0.07909
0.72892	0.13992	3.64437	-0.08798		0.7287	-0.06472	3.64462	-0.55711		0.728867	0.437671	3.64459	-0.66728		0.728484	3.12272	3.64226	0.079855
0.729586	0.137644	3.6477	-0.08196		0.729367	-0.06197	3.64795	-0.55388		0.729534	0.43228	3.64792	-0.66033		0.729151	3.12025	3.6456	0.088452
0.730253	0.135306	3.65103	-0.07851		0.730033	-0.05908	3.65128	-0.54076		0.7302	0.426758	3.65125	-0.65365		0.729817	3.11769	3.64893	0.102527
0.730919	0.132996	3.65436	-0.07523		0.730699	-0.05622	3.65461	-0.52478		0.730866	0.422109	3.65458	-0.65498		0.730483	3.11513	3.65226	0.110732
0.731586	0.13075	3.65769	-0.0859		0.731366	-0.05366	3.65794	-0.51664		0.731532	0.420136	3.65791	-0.65575		0.73115	3.11288	3.65559	0.117797
0.732252	0.129876	3.66102	-0.0968		0.732032	-0.05216	3.66128	-0.505		0.732199	0.419334	3.66125	-0.65342		0.731816	3.11144	3.65892	0.11758
0.732918	0.12911	3.66436	-0.10677		0.732698	-0.05177	3.66461	-0.49838		0.732865	0.417957	3.66458	-0.65032		0.732482	3.11044	3.66226	0.103941
0.733585	0.127405	3.66769	-0.10935		0.733365	-0.05162	3.66794	-0.5024		0.733531	0.416547	3.66791	-0.66643		0.733149	3.10938	3.66559	0.08638
0.734251	0.125678	3.67102	-0.11508		0.734031	-0.05146	3.67127	-0.50826		0.734198	0.415068	3.67124	-0.67016		0.733815	3.1084	3.66892	0.080242
0.734917	0.123944	3.67435	-0.12222		0.734697	-0.05132	3.6746	-0.5129		0.734864	0.413635	3.67457	-0.66539		0.734482	3.10743	3.67225	0.07843
0.735584	0.122173	3.67768	-0.12601		0.735364	-0.05105	3.67794	-0.51924		0.73553	0.412514	3.6779	-0.66704		0.735148	3.10642	3.67558	0.082315
0.73625	0.120518	3.68102	-0.12006		0.73603	-0.05001	3.68127	-0.52152		0.736197	0.41171	3.68123	-0.65785		0.735814	3.10535	3.67891	0.089891
0.736916	0.119256	3.68435	-0.11759		0.736696	-0.0485	3.6846	-0.52342		0.736863	0.41073	3.68457	-0.64163		0.736481	3.10483	3.68225	0.101204
0.737583	0.118582	3.68768	-0.11173		0.737363	-0.04809	3.68793	-0.5337		0.737529	0.409658	3.6879	-0.6423		0.737147	3.10534	3.68558	0.100398
0.738249	0.118177	3.69101	-0.10652		0.738029	-0.04768	3.69126	-0.53953		0.738195	0.408636	3.69123	-0.65507		0.737813	3.10629	3.68891	0.093947
0.738916	0.117773	3.69434	-0.11336		0.738695	-0.04726	3.69459	-0.53837		0.738862	0.407591	3.69456	-0.65863		0.73848	3.10722	3.69224	0.088892
0.739582	0.117358	3.69768	-0.11037		0.739362	-0.04683	3.69793	-0.53586		0.739528	0.406477	3.69789	-0.66253		0.739146	3.1082	3.69557	0.08536
0.740248	0.116991	3.70101	-0.10831		0.740028	-0.04649	3.70126	-0.52861		0.740194	0.405209	3.70122	-0.66203		0.739812	3.10893	3.69891	0.072884
0.740915	0.117062	3.70434	-0.11022		0.740694	-0.04648	3.70459	-0.5147		0.740861	0.403233	3.70456	-0.66217		0.740479	3.10863	3.70224	0.073566
0.741581	0.116943	3.70767	-0.108		0.74136	-0.04633	3.70792	-0.50439		0.741527	0.400479	3.70789	-0.65606		0.741145	3.10585	3.70557	0.079723
0.742247	0.116416	3.711	-0.09932		0.742027	-0.04608	3.71125	-0.50245		0.742193	0.397815	3.71122	-0.65742		0.741812	3.10186	3.7089	0.084657
0.742914	0.115894	3.71434	-0.10601		0.742693	-0.04581	3.71458	-0.49879		0.742859	0.395186	3.71455	-0.66304		0.742478	3.09788	3.71223	0.086977
0.74358	0.115371	3.71767	-0.11131		0.743359	-0.04556	3.71792	-0.49821		0.743526	0.392527	3.71788	-0.66235		0.743144	3.09361	3.71556	0.097038
0.744246	0.114852	3.721	-0.1155		0.744026	-0.04544	3.72125	-0.50381		0.744192	0.389935	3.72121	-0.65747		0.743811	3.08933	3.7189	0.101492
0.744913	0.114013	3.72433	-0.12216		0.744692	-0.04645	3.72458	-0.50977		0.744858	0.387678	3.72454	-0.65812		0.744477	3.08601	3.72223	0.099617
0.745579	0.111873	3.72766	-0.12613		0.745358	-0.04814	3.72791	-0.50662		0.745525	0.386281	3.72788	-0.65661		0.745143	3.08415	3.72556	0.095638
0.746246	0.108378	3.731	-0.12778		0.746025	-0.04846	3.73124	-0.51228		0.746191	0.38532	3.73121	-0.66044		0.74581	3.08324	3.72889	0.096475
0.746912	0.104355	3.73433	-0.12375		0.746691	-0.04876	3.73457	-0.51879		0.746857	0.384322	3.73454	-0.67112		0.746476	3.0826	3.73223	0.102105
0.747578	0.100232	3.73766	-0.11991		0.747357	-0.04907	3.73791	-0.51424		0.747524	0.383413	3.73787	-0.67683		0.747142	3.08196	3.73556	0.109479
0.748245	0.096122	3.74099	-0.12604		0.748024	-0.04938	3.74124	-0.50632		0.74819	0.382491	3.7412	-0.67779		0.747809	3.08137	3.73889	0.110473
0.748911	0.092026	3.74432	-0.12725		0.74869	-0.04951	3.74457	-0.5104		0.748856	0.381696	3.74453	-0.6765		0.748475	3.08077	3.74222	0.115716
0.749577	0.088938	3.74765	-0.12378		0.749356	-0.04903	3.7479	-0.51708		0.749522	0.378682	3.74786	-0.67672		0.749142	3.08017	3.74555	0.119778
0.750244	0.086951	3.75099	-0.132		0.750023	-0.05082	3.75123	-0.52138		0.750189	0.371887	3.7512	-0.67184		0.749808	3.0778	3.74888	0.118068
0.75091	0.085223	3.75432	-0.13758		0.750689	-0.05358	3.75456	-0.52228		0.750855	0.365024	3.75453	-0.67257		0.750474	3.0738	3.75222	0.112939
0.751576	0.083501	3.75765	-0.13573		0.751355	-0.05619	3.75789	-0.52423		0.751521	0.357938	3.75786	-0.67753		0.751141	3.06979	3.75555	0.119534
0.752243	0.081784	3.76098	-0.13729		0.752022	-0.05896	3.76123	-0.5261		0.752188	0.351464	3.76119	-0.68411		0.751807	3.06567	3.75888	0.121697
0.752909	0.080072	3.76431	-0.14032		0.752688	-0.0617	3.76456	-0.52814		0.752854	0.344919	3.76452	-0.68417		0.752473	3.06151	3.76221	0.121767
0.753576	0.077984	3.76765	-0.13001		0.753354	-0.06414	3.76789	-0.5211		0.75352	0.338509	3.76785	-0.68819		0.75314	3.05683	3.76554	0.125771
0.754242	0.075268	3.77098	-0.12032		0.754021	-0.06545	3.77122	-0.51838		0.754187	0.332764	3.77118	-0.69165		0.753806	3.05093	3.76888	0.130566
0.754908	0.072214	3.77431	-0.10871		0.754687	-0.06655	3.77455	-0.51978		0.754853	0.32722	3.77452	-0.69463		0.754472	3.04582	3.77221	0.123531
0.755575	0.068955	3.77764	-0.09528		0.755353	-0.06764	3.77788	-0.52104		0.755519	0.321683	3.77785	-0.67563		0.755139	3.04179	3.77554	0.112874
0.756241	0.065726	3.78097	-0.08964		0.756019	-0.06872	3.78122	-0.511		0.756185	0.31631	3.78118	-0.67235		0.755805	3.03763	3.77887	0.101314
0.756907	0.062482	3.7843	-0.09351		0.756686	-0.06981	3.78455	-0.52122		0.756852	0.311045	3.78451	-0.67395		0.756471	3.03345	3.7822	0.101511
0.757574	0.059272	3.78764	-0.09788		0.757352	-0.07091	3.78788	-0.52528		0.757518	0.305925	3.78784	-0.67345		0.757138	3.02964	3.78553	0.094695
0.75824	0.056545	3.79097	-0.10306		0.758018	-0.07205	3.79121	-0.5154		0.758184	0.301536	3.79117	-0.66729		0.757804	3.02756	3.78887	0.089979
0.758907	0.054939	3.7943	-0.11272		0.758685	-0.07276	3.79454	-0.51501		0.758851	0.297214	3.79451	-0.68484		0.75847	3.02813	3.7922	0.092864
0.759573	0.054595	3.79763	-0.11735		0.759351	-0.07323	3.79788	-0.51756		0.759517	0.293	3.79784	-0.68687		0.759137	3.03068	3.79553	0.108345
0.760239	0.05484	3.80097	-0.11915		0.760017	-0.07369	3.80121	-0.50079		0.760183	0.288456	3.80117	-0.68053		0.759803	3.03407	3.79886	0.106359
0.760906	0.055075	3.8043	-0.11935		0.760684	-0.07415	3.80454	-0.49454		0.760849	0.283804	3.8045	-0.67648		0.76047	3.03733	3.8022	0.112455
0.761572	0.05531	3.80763	-0.11855		0.76135	-0.07471	3.80787	-0.50644		0.761516	0.27906	3.80783	-0.67434		0.761136	3.04058	3.80553	0.125618
0.762238	0.056205	3.81096	-0.11269		0.762016	-0.07593	3.8112	-0.50783		0.762182	0.273064	3.81116	-0.66877		0.761802	3.04359	3.80886	0.13411
0.762905	0.058323	3.81429	-0.10933		0.762683	-0.07913	3.81453	-0.51601		0.762848	0.265687	3.81449	-0.66776		0.762469	3.04594	3.81219	0.127553
0.763571	0.06025	3.81762	-0.10686		0.763349	-0.08372	3.81787	-0.52909		0.763515	0.257822	3.81783	-0.67418		0.763135	3.04719	3.81552	0.121996
0.764237	0.0615	3.82096	-0.10385		0.764015	-0.0883	3.8212	-0.53651		0.764181	0.249962	3.82116	-0.65926		0.763801	3.04748	3.81885	0.116355
0.764904	0.062644	3.82429	-0.09336		0.764682	-0.09288	3.82453	-0.53923		0.764847	0.241891	3.82449	-0.65432		0.764468	3.04777	3.82219	0.10815
0.76557	0.063785	3.82762	-0.08742		0.765348	-0.09749	3.82786	-0.5332		0.765514	0.234157	3.82782	-0.65935		0.765134	3.04804	3.82552	0.102984
0.766236	0.064923	3.83095	-0.08392		0.766014	-0.10188	3.83119	-0.51963		0.76618	0.22945	3.83115	-0.67059		0.7658	3.04833	3.82885	0.100044
0.766903	0.065857	3.83428	-0.077		0.766681	-0.10372	3.83452	-0.50793		0.766846	0.228693	3.83448	-0.66637		0.766467	3.05016	3.83218	0.096339
0.767569	0.066333	3.83762	-0.08195		0.767347	-0.10508	3.83786	-0.51691		0.767512	0.228093	3.83781	-0.68815		0.767133	3.05329	3.83551	0.091577
0.768236	0.065836	3.84095	-0.09494		0.768013	-0.10673	3.84119	-0.51992		0.768179	0.227494	3.84115	-0.69796		0.7678	3.05512	3.83885	0.095255
0.768902	0.064795	3.84428	-0.1031		0.768679	-0.10839	3.84452	-0.52057		0.768845	0.226895	3.84448	-0.69055		0.768466	3.05612	3.84218	0.095527
0.769568	0.063755	3.84761	-0.10484		0.769346	-0.11015	3.84785	-0.52241		0.769511	0.226314	3.84781	-0.67354		0.769132	3.05711	3.84551	0.095027
0.770235	0.062718	3.85094	-0.10809		0.770012	-0.1118	3.85118	-0.53386		0.770178	0.225521	3.85114	-0.67841		0.769799	3.0581	3.84884	0.097912
0.770901	0.061735	3.85427	-0.09873		0.770678	-0.11359	3.85451	-0.52602		0.770844	0.223712	3.85447	-0.67284		0.770465	3.05897	3.85217	0.101426
0.771567	0.06089	3.85761	-0.09365		0.771345	-0.11584	3.85785	-0.52038		0.77151	0.220911	3.8578	-0.66425		0.771131	3.05898	3.8555	0.09822
0.772234	0.059544	3.86094	-0.09533		0.772011	-0.11887	3.86118	-0.52458		0.772177	0.218238	3.86113	-0.66339		0.771798	3.05716	3.85884	0.10116
0.7729	0.057456	3.86427	-0.09223		0.772677	-0.12229	3.86451	-0.53164		0.772843	0.215358	3.86447	-0.65796		0.772464	3.05418	3.86217	0.107592
0.773567	0.055061	3.8676	-0.10531		0.773344	-0.12549	3.86784	-0.52997		0.773509	0.2124	3.8678	-0.64571		0.77313	3.05138	3.8655	0.107782
0.774233	0.052679	3.87093	-0.11281		0.77401	-0.12872	3.87117	-0.53508		0.774175	0.209604	3.87113	-0.63973		0.773797	3.04855	3.86883	0.105038
0.774899	0.050292	3.87427	-0.11198		0.774676	-0.13222	3.8745	-0.54226		0.774842	0.207075	3.87446	-0.63831		0.774463	3.04553	3.87216	0.103737
0.775566	0.047233	3.8776	-0.11457		0.775343	-0.13601	3.87784	-0.54286		0.775508	0.205495	3.87779	-0.64619		0.775129	3.04178	3.8755	0.100703
0.776232	0.043325	3.88093	-0.1182		0.776009	-0.13916	3.88117	-0.54737		0.776174	0.204885	3.88112	-0.65805		0.775796	3.03599	3.87883	0.092059
0.776898	0.040283	3.88426	-0.11074		0.776675	-0.1404	3.8845	-0.55021		0.776841	0.204259	3.88445	-0.66546		0.776462	3.02923	3.88216	0.084721
0.777565	0.038135	3.88759	-0.10926		0.777342	-0.14172	3.88783	-0.54637		0.777507	0.203634	3.88779	-0.67138		0.777129	3.02257	3.88549	0.084328
0.778231	0.036	3.89093	-0.10739		0.778008	-0.14296	3.89116	-0.54065		0.778173	0.203042	3.89112	-0.67483		0.777795	3.01577	3.88882	0.083235
0.778897	0.033862	3.89426	-0.10847		0.778674	-0.14421	3.8945	-0.54588		0.778839	0.202971	3.89445	-0.67656		0.778461	3.00859	3.89216	0.078916
0.779564	0.031734	3.89759	-0.11928		0.779341	-0.14487	3.89783	-0.5443		0.779506	0.203142	3.89778	-0.67919		0.779128	3.00181	3.89549	0.081439
0.78023	0.030202	3.90092	-0.12745		0.780007	-0.14401	3.90116	-0.53923		0.780172	0.201261	3.90111	-0.67641		0.779794	2.99592	3.89882	0.088404
0.780897	0.027706	3.90425	-0.13278		0.780673	-0.14302	3.90449	-0.53575		0.780838	0.198858	3.90444	-0.67005		0.78046	2.9915	3.90215	0.092758
0.781563	0.023328	3.90759	-0.12341		0.78134	-0.14208	3.90782	-0.53544		0.781505	0.196453	3.90777	-0.67804		0.781127	2.98765	3.90548	0.096824
0.782229	0.018748	3.91092	-0.11232		0.782006	-0.14108	3.91115	-0.5275		0.782171	0.193851	3.91111	-0.67477		0.781793	2.98383	3.90882	0.106561
0.782896	0.014163	3.91425	-0.10176		0.782672	-0.14014	3.91448	-0.52511		0.782837	0.191267	3.91444	-0.67102		0.782459	2.98017	3.91215	0.111848
0.783562	0.009427	3.91758	-0.09238		0.783338	-0.13907	3.91782	-0.52875		0.783504	0.188445	3.91777	-0.68213		0.783126	2.97652	3.91548	0.112064
0.784228	0.004986	3.92091	-0.09059		0.784005	-0.1376	3.92115	-0.52132		0.78417	0.185632	3.9211	-0.69676		0.783792	2.9735	3.91881	0.107026
0.784895	0.001352	3.92425	-0.10651		0.784671	-0.13667	3.92448	-0.50696		0.784836	0.18272	3.92443	-0.69156		0.784458	2.97178	3.92214	0.103512
0.785561	-0.00201	3.92758	-0.11358		0.785337	-0.13721	3.92781	-0.50389		0.785502	0.179566	3.92776	-0.68539		0.785125	2.97025	3.92548	0.097644
0.786228	-0.00565	3.93091	-0.11984		0.786004	-0.13775	3.93114	-0.50715		0.786169	0.176493	3.9311	-0.6879		0.785791	2.96828	3.92881	0.093276
0.786894	-0.00942	3.93424	-0.12833		0.78667	-0.13829	3.93447	-0.50475		0.786835	0.173352	3.93443	-0.68159		0.786457	2.96639	3.93214	0.093603
0.78756	-0.01318	3.93757	-0.13098		0.787336	-0.13879	3.93781	-0.50742		0.787501	0.170758	3.93776	-0.67781		0.787124	2.96443	3.93547	0.105826
0.788227	-0.01693	3.9409	-0.12959		0.788003	-0.13921	3.94114	-0.51509		0.788168	0.168478	3.94109	-0.68397		0.78779	2.9624	3.9388	0.113999
0.788893	-0.0201	3.94424	-0.12412		0.788669	-0.13859	3.94447	-0.51519		0.788834	0.165314	3.94442	-0.692		0.788457	2.9612	3.94213	0.116403
0.789559	-0.02207	3.94757	-0.12176		0.789335	-0.13714	3.9478	-0.50706		0.7895	0.161959	3.94775	-0.70141		0.789123	2.96058	3.94547	0.115965
0.790226	-0.02339	3.9509	-0.11922		0.790002	-0.13555	3.95113	-0.50495		0.790166	0.158854	3.95108	-0.70063		0.789789	2.95914	3.9488	0.119572
0.790892	-0.02466	3.95423	-0.11737		0.790668	-0.13384	3.95446	-0.50623		0.790833	0.15551	3.95442	-0.69414		0.790456	2.95762	3.95213	0.109552
0.791558	-0.02594	3.95757	-0.11873		0.791334	-0.13213	3.9578	-0.50652		0.791499	0.151858	3.95775	-0.68919		0.791122	2.95603	3.95546	0.105976
0.792225	-0.02726	3.9609	-0.12107		0.792001	-0.13054	3.96113	-0.51077		0.792165	0.147522	3.96108	-0.69119		0.791788	2.9545	3.95879	0.110742
0.792891	-0.02903	3.96423	-0.11687		0.792667	-0.13002	3.96446	-0.51608		0.792832	0.142408	3.96441	-0.67503		0.792455	2.95308	3.96213	0.106091
0.793558	-0.0319	3.96756	-0.11315		0.793333	-0.13099	3.96779	-0.51939		0.793498	0.137874	3.96774	-0.67465		0.793121	2.9515	3.96546	0.099348
0.794224	-0.03505	3.97089	-0.11523		0.794	-0.13014	3.97112	-0.52138		0.794164	0.133228	3.97107	-0.68504		0.793787	2.94911	3.96879	0.100373
0.79489	-0.03784	3.97422	-0.12444		0.794666	-0.12902	3.97445	-0.51977		0.794831	0.128454	3.9744	-0.69662		0.794454	2.94626	3.97212	0.09511
0.795557	-0.04063	3.97756	-0.1232		0.795332	-0.12789	3.97779	-0.51994		0.795497	0.123925	3.97774	-0.6907		0.79512	2.94354	3.97545	0.084586
0.796223	-0.04352	3.98089	-0.11944		0.795999	-0.12676	3.98112	-0.52118		0.796163	0.120123	3.98107	-0.69349		0.795787	2.9406	3.97879	0.087643
0.796889	-0.04639	3.98422	-0.11976		0.796665	-0.12565	3.98445	-0.51384		0.796829	0.11814	3.9844	-0.69647		0.796453	2.93764	3.98212	0.093607
0.797556	-0.04752	3.98755	-0.12805		0.797331	-0.12478	3.98778	-0.50682		0.797496	0.116389	3.98773	-0.70826		0.797119	2.93439	3.98545	0.098934
0.798222	-0.04562	3.99088	-0.12024		0.797997	-0.12502	3.99111	-0.50773		0.798162	0.11446	3.99106	-0.7027		0.797786	2.93012	3.98878	0.100816
0.798889	-0.04194	3.99422	-0.12146		0.798664	-0.12663	3.99444	-0.49858		0.798828	0.112481	3.99439	-0.70278		0.798452	2.92492	3.99211	0.104406
0.799555	-0.03815	3.99755	-0.13425		0.79933	-0.12823	3.99778	-0.48999		0.799495	0.110601	3.99772	-0.70588		0.799118	2.91963	3.99545	0.111869
0.800221	-0.03449	4.00088	-0.14555		0.799996	-0.12984	4.00111	-0.49372		0.800161	0.108687	4.00106	-0.71725		0.799785	2.91456	3.99878	0.112472
0.800888	-0.0307	4.00421	-0.12772		0.800663	-0.13135	4.00444	-0.50563		0.800827	0.106902	4.00439	-0.70878		0.800451	2.9095	4.00211	0.108619
0.801554	-0.02678	4.00754	-0.12403		0.801329	-0.13204	4.00777	-0.51839		0.801494	0.106261	4.00772	-0.71064		0.801117	2.90436	4.00544	0.108931
0.80222	-0.02309	4.01088	-0.1304		0.801995	-0.13157	4.0111	-0.52619		0.80216	0.107207	4.01105	-0.7165		0.801784	2.8998	4.00877	0.112496
0.802887	-0.02077	4.01421	-0.13808		0.802662	-0.13335	4.01443	-0.52834		0.802826	0.108205	4.01438	-0.71784		0.80245	2.89612	4.01211	0.109401
0.803553	-0.01943	4.01754	-0.11931		0.803328	-0.13567	4.01777	-0.52616		0.803492	0.109173	4.01771	-0.70772		0.803117	2.89243	4.01544	0.106682
0.804219	-0.01805	4.02087	-0.1215		0.803994	-0.13798	4.0211	-0.51786		0.804159	0.110095	4.02105	-0.7028		0.803783	2.88873	4.01877	0.109975
0.804886	-0.01667	4.0242	-0.12284		0.804661	-0.14029	4.02443	-0.50588		0.804825	0.11143	4.02438	-0.70414		0.804449	2.88517	4.0221	0.113664
0.805552	-0.01529	4.02753	-0.1178		0.805327	-0.14267	4.02776	-0.49669		0.805491	0.113145	4.02771	-0.71117		0.805116	2.88149	4.02543	0.114764
0.806218	-0.01427	4.03087	-0.10813		0.805993	-0.14554	4.03109	-0.48807		0.806158	0.113637	4.03104	-0.71968		0.805782	2.87833	4.02876	0.121135
0.806885	-0.01429	4.0342	-0.11771		0.80666	-0.14739	4.03442	-0.48284		0.806824	0.113432	4.03437	-0.72936		0.806448	2.87674	4.0321	0.13523
0.807551	-0.01514	4.03753	-0.12006		0.807326	-0.14757	4.03776	-0.48958		0.80749	0.11321	4.0377	-0.73049		0.807115	2.87632	4.03543	0.145118
0.808218	-0.01615	4.04086	-0.11565		0.807992	-0.14775	4.04109	-0.49399		0.808156	0.112994	4.04103	-0.72528		0.807781	2.87612	4.03876	0.146551
0.808884	-0.0172	4.04419	-0.10792		0.808659	-0.14793	4.04442	-0.49875		0.808823	0.112667	4.04437	-0.72853		0.808447	2.87592	4.04209	0.143107
0.80955	-0.0182	4.04753	-0.10336		0.809325	-0.14811	4.04775	-0.50466		0.809489	0.112001	4.0477	-0.72773		0.809114	2.87573	4.04542	0.136424
0.810217	-0.01946	4.05086	-0.09835		0.809991	-0.14858	4.05108	-0.51726		0.810155	0.111177	4.05103	-0.71914		0.80978	2.87571	4.04876	0.123961
0.810883	-0.02129	4.05419	-0.09382		0.810657	-0.151	4.05441	-0.5168		0.810822	0.11079	4.05436	-0.71518		0.810446	2.87651	4.05209	0.117763
0.811549	-0.02312	4.05752	-0.09116		0.811324	-0.15423	4.05775	-0.51429		0.811488	0.110424	4.05769	-0.71624		0.811113	2.8782	4.05542	0.121015
0.812216	-0.02466	4.06085	-0.09493		0.81199	-0.1577	4.06108	-0.51789		0.812154	0.110078	4.06102	-0.70704		0.811779	2.88009	4.05875	0.127519
0.812882	-0.02614	4.06419	-0.09635		0.812656	-0.16117	4.06441	-0.52815		0.812821	0.109691	4.06435	-0.69224		0.812445	2.88195	4.06208	0.133685
0.813549	-0.02762	4.06752	-0.09977		0.813323	-0.16464	4.06774	-0.51894		0.813487	0.10959	4.06769	-0.67899		0.813112	2.88383	4.06541	0.131361
0.814215	-0.02916	4.07085	-0.10274		0.813989	-0.16806	4.07107	-0.50766		0.814153	0.110144	4.07102	-0.67219		0.813778	2.88563	4.06875	0.122822
0.814881	-0.03179	4.07418	-0.10662		0.814655	-0.1705	4.0744	-0.49967		0.814819	0.111353	4.07435	-0.66823		0.814445	2.88777	4.07208	0.113404
0.815548	-0.03581	4.07751	-0.11184		0.815322	-0.17135	4.07774	-0.4943		0.815486	0.11305	4.07768	-0.66841		0.815111	2.88987	4.07541	0.104497
0.816214	-0.04041	4.08085	-0.11316		0.815988	-0.17153	4.08107	-0.48773		0.816152	0.114803	4.08101	-0.6797		0.815777	2.89074	4.07874	0.096231
0.81688	-0.04516	4.08418	-0.10912		0.816654	-0.17171	4.0844	-0.49413		0.816818	0.116462	4.08434	-0.69226		0.816444	2.89115	4.08207	0.099247
0.817547	-0.04973	4.08751	-0.10551		0.817321	-0.17189	4.08773	-0.50636		0.817485	0.118083	4.08768	-0.7019		0.81711	2.89156	4.08541	0.102994
0.818213	-0.05429	4.09084	-0.10493		0.817987	-0.17208	4.09106	-0.51467		0.818151	0.118832	4.09101	-0.70998		0.817776	2.89197	4.08874	0.09913
0.818879	-0.05839	4.09417	-0.10283		0.818653	-0.17199	4.09439	-0.50966		0.818817	0.117242	4.09434	-0.71183		0.818443	2.89232	4.09207	0.093104
0.819546	-0.06081	4.0975	-0.10399		0.81932	-0.1697	4.09773	-0.50216		0.819484	0.113895	4.09767	-0.71247		0.819109	2.8925	4.0954	0.096948
0.820212	-0.06235	4.10084	-0.10916		0.819986	-0.16712	4.10106	-0.49925		0.82015	0.110281	4.101	-0.71562		0.819775	2.89284	4.09873	0.100297
0.820879	-0.06392	4.10417	-0.11645		0.820652	-0.16476	4.10439	-0.50403		0.820816	0.106566	4.10433	-0.71314		0.820442	2.89348	4.10207	0.101401
0.821545	-0.06548	4.1075	-0.12174		0.821319	-0.16224	4.10772	-0.50482		0.821482	0.102947	4.10766	-0.71071		0.821108	2.89411	4.1054	0.105307
0.822211	-0.06711	4.11083	-0.12377		0.821985	-0.1599	4.11105	-0.51202		0.822149	0.099865	4.111	-0.71336		0.821774	2.89478	4.10873	0.115433
0.822878	-0.06873	4.11416	-0.12359		0.822651	-0.15765	4.11439	-0.51639		0.822815	0.098257	4.11433	-0.72068		0.822441	2.89544	4.11206	0.117944
0.823544	-0.06972	4.1175	-0.12207		0.823317	-0.15663	4.11772	-0.51068		0.823481	0.097105	4.11766	-0.72392		0.823107	2.89541	4.11539	0.116324
0.82421	-0.0701	4.12083	-0.11798		0.823984	-0.1575	4.12105	-0.49957		0.824148	0.095544	4.12099	-0.73392		0.823774	2.89416	4.11873	0.112381
0.824877	-0.07069	4.12416	-0.11349		0.82465	-0.15886	4.12438	-0.49593		0.824814	0.093862	4.12432	-0.74037		0.82444	2.89212	4.12206	0.115421
0.825543	-0.07146	4.12749	-0.11479		0.825316	-0.16023	4.12771	-0.49448		0.82548	0.092179	4.12765	-0.7323		0.825106	2.88969	4.12539	0.118316
0.826209	-0.07221	4.13082	-0.11561		0.825983	-0.1616	4.13104	-0.49517		0.826147	0.090458	4.13098	-0.73233		0.825773	2.88725	4.12872	0.118858
0.826876	-0.07295	4.13415	-0.12217		0.826649	-0.16306	4.13438	-0.49878		0.826813	0.088477	4.13432	-0.7325		0.826439	2.88481	4.13205	0.116442
0.827542	-0.07376	4.13749	-0.13397		0.827315	-0.16437	4.13771	-0.50036		0.827479	0.08616	4.13765	-0.72822		0.827105	2.88228	4.13539	0.127551
0.828209	-0.07496	4.14082	-0.13447		0.827982	-0.16508	4.14104	-0.49901		0.828145	0.084378	4.14098	-0.72559		0.827772	2.87945	4.13872	0.130246
0.828875	-0.07696	4.14415	-0.13502		0.828648	-0.16571	4.14437	-0.49776		0.828812	0.084083	4.14431	-0.73057		0.828438	2.87692	4.14205	0.121631
0.829541	-0.0794	4.14748	-0.13851		0.829314	-0.16641	4.1477	-0.49804		0.829478	0.083774	4.14764	-0.73342		0.829104	2.87523	4.14538	0.108627
0.830208	-0.08184	4.15081	-0.1364		0.829981	-0.16711	4.15103	-0.49166		0.830144	0.083499	4.15097	-0.73856		0.829771	2.87389	4.14871	0.106825
0.830874	-0.08427	4.15415	-0.12296		0.830647	-0.16781	4.15437	-0.48403		0.830811	0.083104	4.1543	-0.73861		0.830437	2.87256	4.15205	0.096587
0.83154	-0.0867	4.15748	-0.12641		0.831313	-0.16856	4.1577	-0.4868		0.831477	0.082306	4.15764	-0.74246		0.831104	2.87126	4.15538	0.090309
0.832207	-0.089	4.16081	-0.11738		0.83198	-0.16931	4.16103	-0.49884		0.832143	0.080646	4.16097	-0.74836		0.83177	2.87065	4.15871	0.090995
0.832873	-0.09141	4.16414	-0.10361		0.832646	-0.17086	4.16436	-0.50862		0.83281	0.077519	4.1643	-0.74483		0.832436	2.87133	4.16204	0.098068
0.833539	-0.09457	4.16747	-0.10214		0.833312	-0.17442	4.16769	-0.51852		0.833476	0.073244	4.16763	-0.74011		0.833103	2.87175	4.16537	0.092703
0.834206	-0.0982	4.17081	-0.10152		0.833979	-0.17774	4.17102	-0.52689		0.834142	0.06883	4.17096	-0.7346		0.833769	2.87124	4.16871	0.089089
0.834872	-0.10183	4.17414	-0.09782		0.834645	-0.18107	4.17436	-0.52801		0.834808	0.064649	4.17429	-0.72556		0.834435	2.87066	4.17204	0.097597
0.835539	-0.10546	4.17747	-0.10313		0.835311	-0.18463	4.17769	-0.5222		0.835475	0.061036	4.17763	-0.71874		0.835102	2.87008	4.17537	0.102535
0.836205	-0.10922	4.1808	-0.1105		0.835977	-0.18793	4.18102	-0.52063		0.836141	0.05899	4.18096	-0.71433		0.835768	2.86943	4.1787	0.108014
0.836871	-0.11278	4.18413	-0.10588		0.836644	-0.19096	4.18435	-0.52271		0.836807	0.056566	4.18429	-0.71539		0.836434	2.86851	4.18203	0.12397
0.837538	-0.11502	4.18747	-0.10793		0.83731	-0.19324	4.18768	-0.52258		0.837474	0.052935	4.18762	-0.71828		0.837101	2.86728	4.18536	0.140954
0.838204	-0.1163	4.1908	-0.10465		0.837977	-0.19454	4.19101	-0.51779		0.83814	0.048618	4.19095	-0.72121		0.837767	2.86579	4.1887	0.14525
0.83887	-0.11759	4.19413	-0.09588		0.838643	-0.19583	4.19435	-0.51474		0.838806	0.044529	4.19428	-0.72768		0.838433	2.86427	4.19203	0.151827
0.839537	-0.11887	4.19746	-0.09182		0.839309	-0.19723	4.19768	-0.51208		0.839473	0.040343	4.19761	-0.73885		0.8391	2.86282	4.19536	0.152255
0.840203	-0.12016	4.20079	-0.08842		0.839975	-0.19852	4.20101	-0.51007		0.840139	0.036262	4.20095	-0.74573		0.839766	2.86137	4.19869	0.144535
0.840869	-0.12127	4.20413	-0.0868		0.840642	-0.19972	4.20434	-0.50794		0.840805	0.032794	4.20428	-0.75492		0.840432	2.85996	4.20202	0.131033
0.841536	-0.12141	4.20746	-0.09058		0.841308	-0.20037	4.20767	-0.50862		0.841471	0.029024	4.20761	-0.75592		0.841099	2.85902	4.20536	0.121916
0.842202	-0.11996	4.21079	-0.10091		0.841974	-0.20089	4.211	-0.50845		0.842138	0.025285	4.21094	-0.7465		0.841765	2.85951	4.20869	0.119356
0.842869	-0.11774	4.21412	-0.10302		0.842641	-0.20139	4.21434	-0.50612		0.842804	0.021472	4.21427	-0.73913		0.842432	2.86131	4.21202	0.123776
0.843535	-0.11562	4.21745	-0.10303		0.843307	-0.20186	4.21767	-0.50531		0.84347	0.017512	4.2176	-0.72905		0.843098	2.86323	4.21535	0.134913
0.844201	-0.1135	4.22079	-0.10425		0.843973	-0.20233	4.221	-0.50598		0.844137	0.013685	4.22093	-0.72014		0.843764	2.86514	4.21868	0.142882
0.844868	-0.11134	4.22412	-0.10875		0.84464	-0.20282	4.22433	-0.51293		0.844803	0.009062	4.22427	-0.72023		0.844431	2.86692	4.22201	0.142531
0.845534	-0.10877	4.22745	-0.11128		0.845306	-0.20316	4.22766	-0.51658		0.845469	0.003268	4.2276	-0.73157		0.845097	2.86844	4.22535	0.133062
0.8462	-0.10778	4.23078	-0.12093		0.845972	-0.20347	4.23099	-0.51226		0.846135	-0.00219	4.23093	-0.72674		0.845763	2.86879	4.22868	0.11729
0.846867	-0.1096	4.23411	-0.13205		0.846639	-0.20447	4.23433	-0.5043		0.846802	-0.00727	4.23426	-0.72982		0.84643	2.86749	4.23201	0.101327
0.847533	-0.11162	4.23744	-0.13611		0.847305	-0.2054	4.23766	-0.5003		0.847468	-0.01269	4.23759	-0.73553		0.847096	2.86491	4.23534	0.09864
0.8482	-0.11363	4.24078	-0.1412		0.847971	-0.20633	4.24099	-0.49471		0.848134	-0.01774	4.24092	-0.7351		0.847762	2.86244	4.23867	0.102947
0.848866	-0.11571	4.24411	-0.14638		0.848638	-0.20733	4.24432	-0.49048		0.848801	-0.02298	4.24426	-0.73955		0.848429	2.85997	4.24201	0.109826
0.849532	-0.11735	4.24744	-0.14036		0.849304	-0.20815	4.24765	-0.48571		0.849467	-0.02665	4.24759	-0.75635		0.849095	2.85744	4.24534	0.11953
0.850199	-0.11794	4.25077	-0.1273		0.84997	-0.20725	4.25098	-0.47787		0.850133	-0.02924	4.25092	-0.76148		0.849762	2.85538	4.24867	0.127099
0.850865	-0.11759	4.2541	-0.1183		0.850637	-0.20748	4.25432	-0.47529		0.8508	-0.03221	4.25425	-0.75682		0.850428	2.8537	4.252	0.126577
0.851531	-0.11681	4.25744	-0.10532		0.851303	-0.20872	4.25765	-0.476		0.851466	-0.03529	4.25758	-0.75749		0.851094	2.85118	4.25533	0.125147
0.852198	-0.11599	4.26077	-0.09479		0.851969	-0.21004	4.26098	-0.47555		0.852132	-0.03821	4.26091	-0.75297		0.851761	2.84848	4.25867	0.128602
0.852864	-0.11517	4.2641	-0.09279		0.852635	-0.21128	4.26431	-0.47561		0.852798	-0.04113	4.26424	-0.74625		0.852427	2.84573	4.262	0.14279
0.85353	-0.11449	4.26743	-0.09889		0.853302	-0.21253	4.26764	-0.48512		0.853465	-0.04359	4.26758	-0.74775		0.853093	2.84311	4.26533	0.149866
0.854197	-0.11477	4.27076	-0.11396		0.853968	-0.21459	4.27097	-0.49085		0.854131	-0.04478	4.27091	-0.75735		0.85376	2.84054	4.26866	0.151266
0.854863	-0.11624	4.2741	-0.12046		0.854634	-0.21731	4.27431	-0.48793		0.854797	-0.04665	4.27424	-0.7598		0.854426	2.83859	4.27199	0.151435
0.855529	-0.11789	4.27743	-0.11971		0.855301	-0.21962	4.27764	-0.48891		0.855464	-0.04892	4.27757	-0.76642		0.855092	2.83851	4.27533	0.149319
0.856196	-0.11953	4.28076	-0.11717		0.855967	-0.22177	4.28097	-0.49597		0.85613	-0.0512	4.2809	-0.76828		0.855759	2.83972	4.27866	0.136943
0.856862	-0.12124	4.28409	-0.11047		0.856633	-0.22393	4.2843	-0.50027		0.856796	-0.05352	4.28423	-0.75872		0.856425	2.84093	4.28199	0.134315
0.857529	-0.12295	4.28742	-0.09578		0.8573	-0.22625	4.28763	-0.50532		0.857463	-0.05583	4.28756	-0.75299		0.857091	2.84217	4.28532	0.144115
0.858195	-0.12522	4.29075	-0.08395		0.857966	-0.2284	4.29096	-0.51943		0.858129	-0.05774	4.2909	-0.76389		0.857758	2.84348	4.28865	0.152971
0.858861	-0.12878	4.29409	-0.07022		0.858632	-0.23064	4.29429	-0.52667		0.858795	-0.05927	4.29423	-0.7647		0.858424	2.84375	4.29199	0.161339
0.859528	-0.13329	4.29742	-0.06306		0.859299	-0.23284	4.29763	-0.52551		0.859461	-0.06027	4.29756	-0.765		0.859091	2.84192	4.29532	0.166277
0.860194	-0.1379	4.30075	-0.06575		0.859965	-0.23458	4.30096	-0.52065		0.860128	-0.06127	4.30089	-0.78044		0.859757	2.83842	4.29865	0.162399
0.860861	-0.14232	4.30408	-0.07484		0.860631	-0.23633	4.30429	-0.51681		0.860794	-0.06229	4.30422	-0.78646		0.860423	2.83464	4.30198	0.155213
0.861527	-0.1469	4.30741	-0.09179		0.861298	-0.23821	4.30762	-0.50929		0.86146	-0.06332	4.30755	-0.77863		0.86109	2.83066	4.30531	0.152169
0.862193	-0.15151	4.31075	-0.11173		0.861964	-0.23996	4.31095	-0.50755		0.862127	-0.06441	4.31088	-0.76936		0.861756	2.82692	4.30865	0.148048
0.86286	-0.15387	4.31408	-0.12177		0.86263	-0.2417	4.31429	-0.51066		0.862793	-0.06598	4.31422	-0.76301		0.862422	2.82362	4.31198	0.145657
0.863526	-0.15337	4.31741	-0.12444		0.863297	-0.24271	4.31762	-0.51104		0.863459	-0.06758	4.31755	-0.75242		0.863089	2.82161	4.31531	0.148855
0.864192	-0.15204	4.32074	-0.12126		0.863963	-0.24339	4.32095	-0.50366		0.864125	-0.06931	4.32088	-0.75078		0.863755	2.82143	4.31864	0.142994
0.864859	-0.15043	4.32407	-0.12521		0.864629	-0.24407	4.32428	-0.49265		0.864792	-0.07107	4.32421	-0.75528		0.864421	2.82168	4.32197	0.140898
0.865525	-0.14877	4.32741	-0.13119		0.865295	-0.24471	4.32761	-0.48309		0.865458	-0.07271	4.32754	-0.7627		0.865088	2.82193	4.32531	0.145583
0.866191	-0.14709	4.33074	-0.13809		0.865962	-0.24535	4.33094	-0.4792		0.866124	-0.07445	4.33087	-0.75816		0.865754	2.82218	4.32864	0.153367
0.866858	-0.14558	4.33407	-0.14462		0.866628	-0.24595	4.33428	-0.48003		0.866791	-0.07601	4.33421	-0.75624		0.86642	2.82242	4.33197	0.162152
0.867524	-0.14451	4.3374	-0.14677		0.867294	-0.24549	4.33761	-0.4894		0.867457	-0.07853	4.33754	-0.75739		0.867087	2.82329	4.3353	0.169059
0.86819	-0.14364	4.34073	-0.13881		0.867961	-0.2448	4.34094	-0.49852		0.868123	-0.08351	4.34087	-0.75815		0.867753	2.82414	4.33863	0.168386
0.868857	-0.1425	4.34407	-0.1325		0.868627	-0.24533	4.34427	-0.50029		0.86879	-0.08821	4.3442	-0.74812		0.868419	2.82316	4.34196	0.163356
0.869523	-0.14129	4.3474	-0.13046		0.869293	-0.24583	4.3476	-0.49568		0.869456	-0.09292	4.34753	-0.75443		0.869086	2.82193	4.3453	0.147547
0.87019	-0.14007	4.35073	-0.13932		0.86996	-0.24633	4.35093	-0.49684		0.870122	-0.09753	4.35086	-0.76301		0.869752	2.82068	4.34863	0.132677
0.870856	-0.1389	4.35406	-0.14285		0.870626	-0.24686	4.35427	-0.49357		0.870788	-0.10176	4.35419	-0.76986		0.870419	2.81945	4.35196	0.130342
0.871522	-0.13761	4.35739	-0.14276		0.871292	-0.24739	4.3576	-0.49057		0.871455	-0.10506	4.35753	-0.76811		0.871085	2.81762	4.35529	0.13465
0.872189	-0.1364	4.36073	-0.14064		0.871959	-0.2485	4.36093	-0.49586		0.872121	-0.10745	4.36086	-0.77363		0.871751	2.81446	4.35862	0.143745
0.872855	-0.13608	4.36406	-0.13348		0.872625	-0.25029	4.36426	-0.5011		0.872787	-0.10998	4.36419	-0.77756		0.872418	2.8108	4.36196	0.155603
0.873521	-0.13652	4.36739	-0.13056		0.873291	-0.2523	4.36759	-0.50485		0.873454	-0.11261	4.36752	-0.78213		0.873084	2.80799	4.36529	0.165829
0.874188	-0.13697	4.37072	-0.13935		0.873958	-0.25431	4.37092	-0.51039		0.87412	-0.1151	4.37085	-0.78416		0.87375	2.80518	4.36862	0.171925
0.874854	-0.13741	4.37405	-0.14749		0.874624	-0.25648	4.37426	-0.51103		0.874786	-0.11762	4.37418	-0.77859		0.874417	2.80245	4.37195	0.170209
0.875521	-0.13785	4.37739	-0.14892		0.87529	-0.2585	4.37759	-0.50524		0.875453	-0.12036	4.37751	-0.77184		0.875083	2.7997	4.37528	0.15871
0.876187	-0.13821	4.38072	-0.148		0.875957	-0.26074	4.38092	-0.50035		0.876119	-0.12314	4.38085	-0.76341		0.875749	2.79772	4.37861	0.159603
0.876853	-0.13827	4.38405	-0.13864		0.876623	-0.26335	4.38425	-0.49213		0.876785	-0.12483	4.38418	-0.75674		0.876416	2.79716	4.38195	0.163383
0.87752	-0.13788	4.38738	-0.13334		0.877289	-0.26638	4.38758	-0.48488		0.877451	-0.12658	4.38751	-0.75334		0.877082	2.79624	4.38528	0.166114
0.878186	-0.13732	4.39071	-0.13655		0.877955	-0.26919	4.39091	-0.48152		0.878118	-0.12827	4.39084	-0.76019		0.877749	2.79526	4.38861	0.168107
0.878852	-0.13675	4.39404	-0.14785		0.878622	-0.27201	4.39425	-0.48178		0.878784	-0.13006	4.39417	-0.76787		0.878415	2.79429	4.39194	0.169557
0.879519	-0.13617	4.39738	-0.16371		0.879288	-0.27504	4.39758	-0.48374		0.87945	-0.13185	4.3975	-0.78011		0.879081	2.79328	4.39527	0.165114
0.880185	-0.13579	4.40071	-0.17323		0.879955	-0.27787	4.40091	-0.48172		0.880117	-0.13361	4.40084	-0.77679		0.879748	2.79205	4.39861	0.160926
0.880851	-0.13594	4.40404	-0.17415		0.880621	-0.28102	4.40424	-0.47318		0.880783	-0.13529	4.40417	-0.76206		0.880414	2.7902	4.40194	0.161097
0.881518	-0.13631	4.40737	-0.16606		0.881287	-0.28337	4.40757	-0.4741		0.881449	-0.1371	4.4075	-0.75302		0.88108	2.78754	4.40527	0.163419
0.882184	-0.13656	4.4107	-0.15832		0.881953	-0.28552	4.4109	-0.48016		0.882115	-0.13891	4.41083	-0.75793		0.881747	2.78437	4.4086	0.168585
0.882851	-0.13679	4.41404	-0.15203		0.88262	-0.28751	4.41424	-0.48893		0.882782	-0.14072	4.41416	-0.74847		0.882413	2.7812	4.41193	0.17174
0.883517	-0.13699	4.41737	-0.1496		0.883286	-0.28951	4.41757	-0.50501		0.883448	-0.14224	4.41749	-0.75521		0.883079	2.77803	4.41527	0.169505
0.884183	-0.1372	4.4207	-0.15515		0.883952	-0.2915	4.4209	-0.51361		0.884114	-0.14264	4.42082	-0.76991		0.883746	2.77485	4.4186	0.162219
0.88485	-0.13774	4.42403	-0.16275		0.884619	-0.29268	4.42423	-0.51027		0.884781	-0.14121	4.42416	-0.77869		0.884412	2.77277	4.42193	0.152854
0.885516	-0.13849	4.42736	-0.16567		0.885285	-0.29269	4.42756	-0.50282		0.885447	-0.14116	4.42749	-0.78592		0.885078	2.77281	4.42526	0.144267
0.886182	-0.13925	4.4307	-0.16448		0.885951	-0.2929	4.43089	-0.4931		0.886113	-0.1411	4.43082	-0.79536		0.885745	2.77333	4.42859	0.139762
0.886849	-0.13999	4.43403	-0.16196		0.886618	-0.29312	4.43423	-0.47839		0.88678	-0.14104	4.43415	-0.78807		0.886411	2.7739	4.43192	0.132747
0.887515	-0.14074	4.43736	-0.16208		0.887284	-0.29333	4.43756	-0.47611		0.887446	-0.14099	4.43748	-0.77788		0.887078	2.77447	4.43526	0.13494
0.888182	-0.14148	4.44069	-0.16354		0.88795	-0.29357	4.44089	-0.47977		0.888112	-0.141	4.44081	-0.78632		0.887744	2.77507	4.43859	0.145329
0.888848	-0.14185	4.44402	-0.16699		0.888617	-0.29376	4.44422	-0.47937		0.888778	-0.14141	4.44414	-0.78664		0.88841	2.77536	4.44192	0.154225
0.889514	-0.14115	4.44735	-0.16964		0.889283	-0.29343	4.44755	-0.47547		0.889445	-0.14278	4.44748	-0.78849		0.889077	2.77469	4.44525	0.15412
0.890181	-0.13973	4.45069	-0.16857		0.889949	-0.29349	4.45088	-0.47349		0.890111	-0.14459	4.45081	-0.79233		0.889743	2.77307	4.44858	0.160165
0.890847	-0.13826	4.45402	-0.16028		0.890616	-0.29387	4.45422	-0.47338		0.890777	-0.14633	4.45414	-0.79186		0.890409	2.77126	4.45192	0.160266
0.891513	-0.13672	4.45735	-0.15255		0.891282	-0.29428	4.45755	-0.4784		0.891444	-0.14814	4.45747	-0.78154		0.891076	2.76946	4.45525	0.156183
0.89218	-0.13519	4.46068	-0.14673		0.891948	-0.29467	4.46088	-0.48111		0.89211	-0.14996	4.4608	-0.7723		0.891742	2.76769	4.45858	0.153547
0.892846	-0.13372	4.46401	-0.14941		0.892615	-0.29505	4.46421	-0.48324		0.892776	-0.15241	4.46413	-0.76892		0.892408	2.76597	4.46191	0.156556
0.893512	-0.13248	4.46735	-0.15523		0.893281	-0.29537	4.46754	-0.48708		0.893443	-0.15551	4.46746	-0.77285		0.893075	2.7644	4.46524	0.158868
0.894179	-0.13168	4.47068	-0.16071		0.893947	-0.29527	4.47087	-0.49359		0.894109	-0.15803	4.4708	-0.79097		0.893741	2.76358	4.46858	0.158103
0.894845	-0.13101	4.47401	-0.1656		0.894613	-0.29341	4.47421	-0.49325		0.894775	-0.16042	4.47413	-0.79781		0.894407	2.7632	4.47191	0.151933
0.895511	-0.13034	4.47734	-0.16231		0.89528	-0.29155	4.47754	-0.49629		0.895441	-0.16289	4.47746	-0.79936		0.895074	2.76299	4.47524	0.147338
0.896178	-0.12969	4.48067	-0.15908		0.895946	-0.28955	4.48087	-0.49974		0.896108	-0.16551	4.48079	-0.80041		0.89574	2.76277	4.47857	0.144935
0.896844	-0.12902	4.48401	-0.1592		0.896612	-0.28769	4.4842	-0.49717		0.896774	-0.16784	4.48412	-0.78899		0.896407	2.76254	4.4819	0.14424
0.897511	-0.12835	4.48734	-0.16016		0.897279	-0.28587	4.48753	-0.49268		0.89744	-0.17043	4.48745	-0.76972		0.897073	2.76249	4.48524	0.148945
0.898177	-0.12785	4.49067	-0.15522		0.897945	-0.28485	4.49086	-0.49429		0.898107	-0.17293	4.49079	-0.76062		0.897739	2.76291	4.48857	0.158802
0.898843	-0.12815	4.494	-0.16285		0.898611	-0.28312	4.4942	-0.49163		0.898773	-0.1759	4.49412	-0.75905		0.898406	2.76379	4.4919	0.166674
0.89951	-0.12911	4.49733	-0.16408		0.899278	-0.2807	4.49753	-0.48576		0.899439	-0.17876	4.49745	-0.75624		0.899072	2.76477	4.49523	0.172192
0.900176	-0.13015	4.50066	-0.15888		0.899944	-0.27827	4.50086	-0.48615		0.900105	-0.18173	4.50078	-0.77416		0.899738	2.7658	4.49856	0.174532
0.900842	-0.13123	4.504	-0.15436		0.90061	-0.27585	4.50419	-0.48366		0.900772	-0.1846	4.50411	-0.78887		0.900405	2.76683	4.5019	0.172556
0.901509	-0.1323	4.50733	-0.16094		0.901277	-0.27342	4.50752	-0.47837		0.901438	-0.18705	4.50744	-0.79197		0.901071	2.76783	4.50523	0.175773
0.902175	-0.13336	4.51066	-0.16676		0.901943	-0.27094	4.51085	-0.48076		0.902104	-0.1884	4.51077	-0.78963		0.901737	2.76866	4.50856	0.178497
0.902842	-0.13437	4.51399	-0.17295		0.902609	-0.26822	4.51419	-0.4879		0.902771	-0.19029	4.51411	-0.79307		0.902404	2.76939	4.51189	0.177371
0.903508	-0.13474	4.51732	-0.16991		0.903276	-0.26549	4.51752	-0.48748		0.903437	-0.19237	4.51744	-0.79007		0.90307	2.77047	4.51522	0.174404
0.904174	-0.13475	4.52066	-0.17691		0.903942	-0.26275	4.52085	-0.487		0.904103	-0.19434	4.52077	-0.79031		0.903737	2.77174	4.51856	0.178558
0.904841	-0.13477	4.52399	-0.17871		0.904608	-0.26	4.52418	-0.48599		0.90477	-0.19632	4.5241	-0.79285		0.904403	2.77307	4.52189	0.180068
0.905507	-0.13479	4.52732	-0.17232		0.905275	-0.25726	4.52751	-0.48454		0.905436	-0.19813	4.52743	-0.79867		0.905069	2.77428	4.52522	0.1838
0.906173	-0.13482	4.53065	-0.16226		0.905941	-0.2545	4.53085	-0.48637		0.906102	-0.19937	4.53076	-0.79742		0.905736	2.77555	4.52855	0.193823
0.90684	-0.13501	4.53398	-0.16122		0.906607	-0.25098	4.53418	-0.49665		0.906768	-0.201	4.53409	-0.79174		0.906402	2.77704	4.53188	0.196566
0.907506	-0.13544	4.53732	-0.14992		0.907273	-0.24805	4.53751	-0.50319		0.907435	-0.20339	4.53743	-0.78752		0.907068	2.77844	4.53521	0.185163
0.908172	-0.136	4.54065	-0.14251		0.90794	-0.24571	4.54084	-0.50293		0.908101	-0.20565	4.54076	-0.7851		0.907735	2.77952	4.53855	0.170539
0.908839	-0.13658	4.54398	-0.14586		0.908606	-0.24337	4.54417	-0.50194		0.908767	-0.20792	4.54409	-0.7855		0.908401	2.78069	4.54188	0.15913
0.909505	-0.13715	4.54731	-0.14297		0.909272	-0.24102	4.5475	-0.49265		0.909434	-0.21019	4.54742	-0.79157		0.909067	2.78183	4.54521	0.149748
0.910172	-0.13776	4.55064	-0.14838		0.909939	-0.23869	4.55084	-0.48043		0.9101	-0.21271	4.55075	-0.79947		0.909734	2.78303	4.54854	0.149136
0.910838	-0.13836	4.55398	-0.15715		0.910605	-0.23664	4.55417	-0.47342		0.910766	-0.21577	4.55408	-0.80062		0.9104	2.78404	4.55187	0.156089
0.911504	-0.13883	4.55731	-0.1599		0.911271	-0.23634	4.5575	-0.47059		0.911433	-0.21816	4.55741	-0.81058		0.911066	2.78475	4.55521	0.166043
0.912171	-0.13819	4.56064	-0.15247		0.911938	-0.23701	4.56083	-0.47516		0.912099	-0.22052	4.56075	-0.81746		0.911733	2.78551	4.55854	0.179373
0.912837	-0.13671	4.56397	-0.15417		0.912604	-0.2377	4.56416	-0.4926		0.912765	-0.22281	4.56408	-0.81706		0.912399	2.78641	4.56187	0.184184
0.913503	-0.13526	4.5673	-0.15492		0.91327	-0.23838	4.56749	-0.51		0.913431	-0.22522	4.56741	-0.82415		0.913065	2.78731	4.5652	0.182487
0.91417	-0.13385	4.57064	-0.15948		0.913937	-0.23907	4.57083	-0.5206		0.914098	-0.22753	4.57074	-0.82856		0.913732	2.78818	4.56853	0.175847
0.914836	-0.13243	4.57397	-0.15718		0.914603	-0.2398	4.57416	-0.5254		0.914764	-0.22958	4.57407	-0.8231		0.914398	2.78911	4.57187	0.169215
0.915502	-0.13027	4.5773	-0.15443		0.915269	-0.24146	4.57749	-0.52689		0.91543	-0.23184	4.5774	-0.81441		0.915065	2.78992	4.5752	0.153795
0.916169	-0.12854	4.58063	-0.15478		0.915936	-0.24473	4.58082	-0.51943		0.916097	-0.23404	4.58074	-0.80089		0.915731	2.78953	4.57853	0.145973
0.916835	-0.12789	4.58396	-0.15557		0.916602	-0.24856	4.58415	-0.50054		0.916763	-0.2363	4.58407	-0.79288		0.916397	2.78723	4.58186	0.149398
0.917502	-0.12754	4.5873	-0.13588		0.917268	-0.2524	4.58748	-0.48924		0.917429	-0.23877	4.5874	-0.79796		0.917064	2.78501	4.58519	0.158311
0.918168	-0.12719	4.59063	-0.12335		0.917935	-0.25623	4.59082	-0.48079		0.918095	-0.24101	4.59073	-0.80719		0.91773	2.78264	4.58852	0.156389
0.918834	-0.12682	4.59396	-0.12442		0.918601	-0.25979	4.59415	-0.4703		0.918762	-0.24316	4.59406	-0.81596		0.918396	2.7803	4.59186	0.158643
0.919501	-0.12659	4.59729	-0.13359		0.919267	-0.26365	4.59748	-0.46982		0.919428	-0.24435	4.59739	-0.83427		0.919063	2.77789	4.59519	0.163431
0.920167	-0.1269	4.60062	-0.13203		0.919933	-0.26754	4.60081	-0.47957		0.920094	-0.24487	4.60072	-0.83357		0.919729	2.77525	4.59852	0.168737
0.920833	-0.12716	4.60395	-0.14257		0.9206	-0.27126	4.60414	-0.48317		0.920761	-0.24534	4.60406	-0.82293		0.920395	2.77147	4.60185	0.178223
0.9215	-0.12717	4.60729	-0.15784		0.921266	-0.27527	4.60747	-0.48642		0.921427	-0.24582	4.60739	-0.81934		0.921062	2.76678	4.60518	0.185304
0.922166	-0.12719	4.61062	-0.16327		0.921933	-0.27928	4.61081	-0.4857		0.922093	-0.24632	4.61072	-0.82164		0.921728	2.7621	4.60852	0.184487
0.922833	-0.1272	4.61395	-0.15116		0.922599	-0.28301	4.61414	-0.48344		0.92276	-0.24656	4.61405	-0.81692		0.922394	2.75761	4.61185	0.181922
0.923499	-0.12722	4.61728	-0.14328		0.923265	-0.28702	4.61747	-0.47917		0.923426	-0.24593	4.61738	-0.8135		0.923061	2.75279	4.61518	0.17519
0.924165	-0.12712	4.62061	-0.142		0.923931	-0.29006	4.6208	-0.47396		0.924092	-0.24536	4.62071	-0.82074		0.923727	2.74846	4.61851	0.164962
0.924832	-0.12659	4.62395	-0.14196		0.924598	-0.29143	4.62413	-0.47126		0.924758	-0.24509	4.62404	-0.82052		0.924394	2.74524	4.62184	0.164984
0.925498	-0.12563	4.62728	-0.14203		0.925264	-0.29142	4.62746	-0.47134		0.925425	-0.24477	4.62738	-0.81929		0.92506	2.74419	4.62518	0.167668
0.926164	-0.12453	4.63061	-0.14408		0.92593	-0.29141	4.63079	-0.47306		0.926091	-0.24448	4.63071	-0.8252		0.925726	2.74427	4.62851	0.165493
0.926831	-0.12344	4.63394	-0.14598		0.926597	-0.29139	4.63413	-0.48176		0.926757	-0.24421	4.63404	-0.83427		0.926393	2.74435	4.63184	0.168097
0.927497	-0.12235	4.63727	-0.14139		0.927263	-0.29138	4.63746	-0.49306		0.927424	-0.24415	4.63737	-0.83079		0.927059	2.74443	4.63517	0.173354
0.928163	-0.12136	4.6406	-0.13388		0.927929	-0.29136	4.64079	-0.50109		0.92809	-0.24439	4.6407	-0.82733		0.927725	2.74444	4.6385	0.180901
0.92883	-0.12123	4.64394	-0.12672		0.928596	-0.29045	4.64412	-0.5027		0.928756	-0.24355	4.64403	-0.81784		0.928392	2.7442	4.64184	0.190719
0.929496	-0.12073	4.64727	-0.13001		0.929262	-0.29307	4.64745	-0.4948		0.929422	-0.24259	4.64737	-0.80361		0.929058	2.74346	4.64517	0.202024
0.930162	-0.11941	4.6506	-0.13598		0.929928	-0.29685	4.65078	-0.48485		0.930089	-0.24153	4.6507	-0.79778		0.929724	2.74218	4.6485	0.20655
0.930829	-0.11809	4.65393	-0.14311		0.930595	-0.30038	4.65412	-0.47971		0.930755	-0.24053	4.65403	-0.79845		0.930391	2.74089	4.65183	0.205172
0.931495	-0.11677	4.65726	-0.15418		0.931261	-0.30391	4.65745	-0.48073		0.931421	-0.23947	4.65736	-0.8003		0.931057	2.7396	4.65516	0.204748
0.932162	-0.11545	4.6606	-0.15886		0.931927	-0.30769	4.66078	-0.4814		0.932088	-0.23817	4.66069	-0.8053		0.931724	2.73834	4.6585	0.204583
0.932828	-0.11304	4.66393	-0.15904		0.932594	-0.31048	4.66411	-0.4791		0.932754	-0.23668	4.66402	-0.81232		0.93239	2.73809	4.66183	0.201709
0.933494	-0.10996	4.66726	-0.1592		0.93326	-0.31308	4.66744	-0.47429		0.93342	-0.23517	4.66735	-0.81479		0.933056	2.73981	4.66516	0.196178
0.934161	-0.10768	4.67059	-0.15794		0.933926	-0.31595	4.67077	-0.47237		0.934087	-0.23362	4.67069	-0.82188		0.933723	2.74132	4.66849	0.184042
0.934827	-0.10574	4.67392	-0.15298		0.934593	-0.31882	4.67411	-0.46509		0.934753	-0.23222	4.67402	-0.82821		0.934389	2.74268	4.67182	0.181756
0.935493	-0.10374	4.67726	-0.16232		0.935259	-0.32191	4.67744	-0.46251		0.935419	-0.23082	4.67735	-0.82865		0.935055	2.74408	4.67516	0.176492
0.93616	-0.10173	4.68059	-0.17119		0.935925	-0.32479	4.68077	-0.4662		0.936085	-0.22956	4.68068	-0.82525		0.935722	2.74544	4.67849	0.166357
0.936826	-0.0998	4.68392	-0.17481		0.936591	-0.32766	4.6841	-0.46397		0.936752	-0.22939	4.68401	-0.82613		0.936388	2.7469	4.68182	0.163132
0.937493	-0.09826	4.68725	-0.18039		0.937258	-0.33059	4.68743	-0.45828		0.937418	-0.23039	4.68734	-0.82407		0.937054	2.7489	4.68515	0.169715
0.938159	-0.09716	4.69058	-0.1789		0.937924	-0.33226	4.69076	-0.45786		0.938084	-0.23163	4.69067	-0.82185		0.937721	2.75202	4.68848	0.165285
0.938825	-0.09683	4.69392	-0.16907		0.93859	-0.33321	4.6941	-0.4575		0.938751	-0.23291	4.69401	-0.82839		0.938387	2.75529	4.69181	0.166903
0.939492	-0.09702	4.69725	-0.16033		0.939257	-0.33415	4.69743	-0.46006		0.939417	-0.23415	4.69734	-0.83702		0.939053	2.75859	4.69515	0.178121
0.940158	-0.09721	4.70058	-0.15281		0.939923	-0.3351	4.70076	-0.46514		0.940083	-0.23532	4.70067	-0.8382		0.93972	2.76174	4.69848	0.18278
0.940824	-0.09739	4.70391	-0.14585		0.940589	-0.33615	4.70409	-0.45978		0.94075	-0.23591	4.704	-0.83741		0.940386	2.76522	4.70181	0.184744
0.941491	-0.09788	4.70724	-0.14385		0.941256	-0.33809	4.70742	-0.45253		0.941416	-0.23621	4.70733	-0.83606		0.941052	2.7677	4.70514	0.181496
0.942157	-0.09873	4.71058	-0.144		0.941922	-0.34144	4.71075	-0.45628		0.942082	-0.23654	4.71066	-0.83341		0.941719	2.76779	4.70847	0.170139
0.942823	-0.09949	4.71391	-0.14857		0.942588	-0.3448	4.71409	-0.45344		0.942748	-0.23687	4.71399	-0.83474		0.942385	2.76646	4.71181	0.163527
0.94349	-0.09993	4.71724	-0.14736		0.943255	-0.34817	4.71742	-0.44852		0.943415	-0.23718	4.71733	-0.83603		0.943052	2.76486	4.71514	0.170138
0.944156	-0.10024	4.72057	-0.14548		0.943921	-0.35154	4.72075	-0.44932		0.944081	-0.23749	4.72066	-0.83005		0.943718	2.76336	4.71847	0.177039
0.944823	-0.10055	4.7239	-0.14714		0.944587	-0.35492	4.72408	-0.45087		0.944747	-0.23801	4.72399	-0.82987		0.944384	2.76176	4.7218	0.183128
0.945489	-0.1011	4.72724	-0.15015		0.945254	-0.3583	4.72741	-0.4421		0.945414	-0.23982	4.72732	-0.82463		0.945051	2.76021	4.72513	0.196721
0.946155	-0.10282	4.73057	-0.15951		0.94592	-0.35801	4.73074	-0.44291		0.94608	-0.24338	4.73065	-0.81488		0.945717	2.75906	4.72846	0.197695
0.946822	-0.10543	4.7339	-0.17835		0.946586	-0.35814	4.73408	-0.45515		0.946746	-0.24713	4.73398	-0.807		0.946383	2.75859	4.7318	0.182781
0.947488	-0.10804	4.73723	-0.19208		0.947253	-0.35887	4.73741	-0.4684		0.947412	-0.25104	4.73732	-0.8165		0.94705	2.75871	4.73513	0.168001
0.948154	-0.11054	4.74056	-0.19704		0.947919	-0.35961	4.74074	-0.4726		0.948079	-0.25476	4.74065	-0.82356		0.947716	2.75916	4.73846	0.168294
0.948821	-0.11307	4.7439	-0.19736		0.948585	-0.36035	4.74407	-0.47433		0.948745	-0.2585	4.74398	-0.83362		0.948382	2.75959	4.74179	0.160084
0.949487	-0.11568	4.74723	-0.1895		0.949251	-0.36109	4.7474	-0.46834		0.949411	-0.26219	4.74731	-0.84679		0.949049	2.76002	4.74512	0.159549
0.950154	-0.11776	4.75056	-0.18176		0.949918	-0.3617	4.75073	-0.45675		0.950078	-0.26548	4.75064	-0.85704		0.949715	2.76051	4.74846	0.170649
0.95082	-0.11884	4.75389	-0.17727		0.950584	-0.36139	4.75407	-0.45057		0.950744	-0.26796	4.75397	-0.85736		0.950382	2.76113	4.75179	0.17902
0.951486	-0.11952	4.75722	-0.17421		0.95125	-0.35921	4.7574	-0.45553		0.95141	-0.27035	4.7573	-0.8555		0.951048	2.76176	4.75512	0.170006
0.952153	-0.12017	4.76055	-0.16943		0.951917	-0.35694	4.76073	-0.46022		0.952077	-0.27288	4.76064	-0.85258		0.951714	2.76202	4.75845	0.166127
0.952819	-0.12078	4.76389	-0.16546		0.952583	-0.35468	4.76406	-0.46309		0.952743	-0.27542	4.76397	-0.85896		0.952381	2.76228	4.76178	0.160794
0.953485	-0.1214	4.76722	-0.16504		0.953249	-0.35256	4.76739	-0.46526		0.953409	-0.27766	4.7673	-0.86223		0.953047	2.76254	4.76512	0.151984
0.954152	-0.12201	4.77055	-0.16518		0.953916	-0.3503	4.77072	-0.4617		0.954075	-0.27895	4.77063	-0.85951		0.953713	2.76281	4.76845	0.15423
0.954818	-0.12247	4.77388	-0.17481		0.954582	-0.34915	4.77406	-0.45528		0.954742	-0.2809	4.77396	-0.85417		0.95438	2.76295	4.77178	0.16316
0.955484	-0.12217	4.77721	-0.1862		0.955248	-0.34893	4.77739	-0.45523		0.955408	-0.2831	4.77729	-0.84882		0.955046	2.76257	4.77511	0.171973
0.956151	-0.12212	4.78055	-0.19053		0.955915	-0.34883	4.78072	-0.46314		0.956074	-0.28559	4.78062	-0.83997		0.955712	2.76084	4.77844	0.179638
0.956817	-0.12295	4.78388	-0.18779		0.956581	-0.34874	4.78405	-0.47477		0.956741	-0.28787	4.78396	-0.83819		0.956379	2.75789	4.78177	0.182464
0.957483	-0.12391	4.78721	-0.19116		0.957247	-0.34865	4.78738	-0.48073		0.957407	-0.29017	4.78729	-0.84162		0.957045	2.75493	4.78511	0.175188
0.95815	-0.12488	4.79054	-0.18732		0.957914	-0.34856	4.79071	-0.48319		0.958073	-0.29252	4.79062	-0.84729		0.957712	2.7519	4.78844	0.166493
0.958816	-0.12584	4.79387	-0.18129		0.95858	-0.34847	4.79405	-0.48407		0.95874	-0.29441	4.79395	-0.84835		0.958378	2.74888	4.79177	0.157024
0.959483	-0.12705	4.7972	-0.17527		0.959246	-0.34837	4.79738	-0.47414		0.959406	-0.29546	4.79728	-0.84376		0.959044	2.74624	4.7951	0.145226
0.960149	-0.1288	4.80054	-0.17109		0.959913	-0.34801	4.80071	-0.46206		0.960072	-0.29642	4.80061	-0.83895		0.959711	2.74443	4.79843	0.131363
0.960815	-0.13104	4.80387	-0.16691		0.960579	-0.34765	4.80404	-0.45855		0.960738	-0.29744	4.80395	-0.83618		0.960377	2.74383	4.80177	0.120352
0.961482	-0.1336	4.8072	-0.16517		0.961245	-0.34726	4.80737	-0.45833		0.961405	-0.29846	4.80728	-0.82796		0.961043	2.74334	4.8051	0.11586
0.962148	-0.13614	4.81053	-0.16383		0.961911	-0.34689	4.8107	-0.45683		0.962071	-0.29919	4.81061	-0.83089		0.96171	2.74286	4.80843	0.119569
0.962814	-0.13871	4.81386	-0.17636		0.962578	-0.34648	4.81404	-0.45842		0.962737	-0.29854	4.81394	-0.83464		0.962376	2.74235	4.81176	0.123656
0.963481	-0.14125	4.8172	-0.18953		0.963244	-0.34474	4.81737	-0.45449		0.963404	-0.29763	4.81727	-0.83044		0.963042	2.74163	4.81509	0.134466
0.964147	-0.14373	4.82053	-0.19172		0.963911	-0.3411	4.8207	-0.44577		0.96407	-0.29674	4.8206	-0.82604		0.963709	2.74019	4.81843	0.147026
0.964814	-0.14497	4.82386	-0.18863		0.964577	-0.33616	4.82403	-0.43916		0.964736	-0.29581	4.82393	-0.82503		0.964375	2.73807	4.82176	0.154398
0.96548	-0.14514	4.82719	-0.19818		0.965243	-0.33118	4.82736	-0.42913		0.965402	-0.29489	4.82727	-0.81649		0.965041	2.73557	4.82509	0.159349
0.966146	-0.14529	4.83052	-0.19344		0.965909	-0.32585	4.8307	-0.4236		0.966069	-0.29405	4.8306	-0.80795		0.965708	2.73296	4.82842	0.164365
0.966813	-0.14545	4.83386	-0.18809		0.966576	-0.32085	4.83403	-0.42878		0.966735	-0.29363	4.83393	-0.8131		0.966374	2.7305	4.83175	0.166166
0.967479	-0.14562	4.83719	-0.18924		0.967242	-0.31631	4.83736	-0.44061		0.967401	-0.29451	4.83726	-0.81896		0.96704	2.72792	4.83509	0.167407
0.968145	-0.14582	4.84052	-0.18964		0.967908	-0.31363	4.84069	-0.45085		0.968068	-0.29664	4.84059	-0.83101		0.967707	2.72558	4.83842	0.173304
0.968812	-0.14645	4.84385	-0.17593		0.968575	-0.3119	4.84402	-0.46272		0.968734	-0.29878	4.84392	-0.84643		0.968373	2.72362	4.84175	0.168763
0.969478	-0.14797	4.84718	-0.16781		0.969241	-0.31017	4.84735	-0.46998		0.9694	-0.30092	4.84725	-0.85498		0.969039	2.72159	4.84508	0.163953
0.970144	-0.14996	4.85052	-0.16334		0.969907	-0.30844	4.85069	-0.46716		0.970067	-0.3031	4.85059	-0.85893		0.969706	2.71952	4.84841	0.164506
0.970811	-0.15203	4.85385	-0.15768		0.970574	-0.30671	4.85402	-0.45681		0.970733	-0.30511	4.85392	-0.864		0.970372	2.71734	4.85175	0.162508
0.971477	-0.15409	4.85718	-0.16036		0.97124	-0.30497	4.85735	-0.45171		0.971399	-0.30612	4.85725	-0.86581		0.971039	2.7152	4.85508	0.155419
0.972144	-0.15609	4.86051	-0.16716		0.971906	-0.30321	4.86068	-0.45013		0.972065	-0.30723	4.86058	-0.86262		0.971705	2.71339	4.85841	0.155151
0.97281	-0.15728	4.86384	-0.17188		0.972573	-0.30273	4.86401	-0.44795		0.972732	-0.30953	4.86391	-0.86679		0.972371	2.71292	4.86174	0.156792
0.973476	-0.15733	4.86717	-0.17642		0.973239	-0.30335	4.86734	-0.44976		0.973398	-0.31185	4.86724	-0.86703		0.973038	2.71399	4.86507	0.152894
0.974143	-0.15695	4.87051	-0.18107		0.973905	-0.30402	4.87068	-0.45124		0.974064	-0.31396	4.87057	-0.86083		0.973704	2.71538	4.86841	0.154237
0.974809	-0.15655	4.87384	-0.18168		0.974572	-0.30465	4.87401	-0.44335		0.974731	-0.31629	4.87391	-0.85069		0.97437	2.71671	4.87174	0.152589
0.975475	-0.15614	4.87717	-0.184		0.975238	-0.30532	4.87734	-0.4333		0.975397	-0.31896	4.87724	-0.85116		0.975037	2.71805	4.87507	0.144675
0.976142	-0.15573	4.8805	-0.19072		0.975904	-0.30599	4.88067	-0.43164		0.976063	-0.32244	4.88057	-0.84654		0.975703	2.7194	4.8784	0.14302
0.976808	-0.15513	4.88384	-0.17848		0.976571	-0.30677	4.884	-0.43994		0.97673	-0.3262	4.8839	-0.83821		0.976369	2.72014	4.88173	0.143164
0.977475	-0.15477	4.88717	-0.1731		0.977237	-0.30652	4.88733	-0.44788		0.977396	-0.33044	4.88723	-0.83298		0.977036	2.71942	4.88506	0.133934
0.978141	-0.15536	4.8905	-0.17261		0.977903	-0.30625	4.89067	-0.45271		0.978062	-0.33456	4.89056	-0.84639		0.977702	2.7176	4.8884	0.126226
0.978807	-0.15648	4.89383	-0.16884		0.978569	-0.30596	4.894	-0.46017		0.978728	-0.33878	4.8939	-0.85365		0.978369	2.7153	4.89173	0.129643
0.979474	-0.15763	4.89716	-0.1713		0.979236	-0.30569	4.89733	-0.46053		0.979395	-0.34274	4.89723	-0.86085		0.979035	2.71304	4.89506	0.132182
0.98014	-0.15879	4.90049	-0.19284		0.979902	-0.30542	4.90066	-0.44883		0.980061	-0.34686	4.90056	-0.86986		0.979701	2.71081	4.89839	0.134781
0.980806	-0.15995	4.90383	-0.21029		0.980568	-0.30645	4.90399	-0.44222		0.980727	-0.35078	4.90389	-0.88416		0.980368	2.70867	4.90172	0.139452
0.981473	-0.16234	4.90716	-0.22362		0.981235	-0.30924	4.90732	-0.446		0.981394	-0.35436	4.90722	-0.8874		0.981034	2.70706	4.90506	0.140724
0.982139	-0.16513	4.91049	-0.22479		0.981901	-0.31236	4.91066	-0.45058		0.98206	-0.35807	4.91055	-0.88632		0.9817	2.70597	4.90839	0.145509
0.982805	-0.16739	4.91382	-0.22476		0.982567	-0.31549	4.91399	-0.45619		0.982726	-0.36161	4.91388	-0.88272		0.982367	2.70513	4.91172	0.145895
0.983472	-0.16965	4.91715	-0.21734		0.983234	-0.31863	4.91732	-0.46285		0.983392	-0.3651	4.91722	-0.87945		0.983033	2.70428	4.91505	0.141717
0.984138	-0.17183	4.92049	-0.20287		0.9839	-0.32198	4.92065	-0.46803		0.984059	-0.36844	4.92055	-0.86882		0.983699	2.70341	4.91838	0.137247
0.984804	-0.17402	4.92382	-0.19939		0.984566	-0.32495	4.92398	-0.47056		0.984725	-0.37005	4.92388	-0.85618		0.984366	2.70252	4.92172	0.144098
0.985471	-0.17584	4.92715	-0.20887		0.985233	-0.32722	4.92731	-0.46508		0.985391	-0.37104	4.92721	-0.85034		0.985032	2.70171	4.92505	0.141586
0.986137	-0.17657	4.93048	-0.20814		0.985899	-0.33012	4.93065	-0.4602		0.986058	-0.37196	4.93054	-0.85437		0.985699	2.70125	4.92838	0.136118
0.986804	-0.17633	4.93381	-0.21176		0.986565	-0.33306	4.93398	-0.4602		0.986724	-0.3729	4.93387	-0.86122		0.986365	2.7015	4.93171	0.135239
0.98747	-0.17591	4.93715	-0.2225		0.987232	-0.33601	4.93731	-0.45771		0.98739	-0.37383	4.9372	-0.86668		0.987031	2.70203	4.93504	0.134497
0.988136	-0.17548	4.94048	-0.2194		0.987898	-0.33898	4.94064	-0.45822		0.988057	-0.37466	4.94054	-0.8704		0.987698	2.70255	4.93837	0.132715
0.988803	-0.17505	4.94381	-0.21585		0.988564	-0.34195	4.94397	-0.47096		0.988723	-0.37499	4.94387	-0.87538		0.988364	2.70306	4.94171	0.133522
0.989469	-0.17463	4.94714	-0.21588		0.989231	-0.34324	4.9473	-0.48431		0.989389	-0.37404	4.9472	-0.87109		0.98903	2.70352	4.94504	0.135773
0.990135	-0.1745	4.95047	-0.21875		0.989897	-0.34303	4.95064	-0.48279		0.990055	-0.37227	4.95053	-0.86402		0.989697	2.70376	4.94837	0.143311
0.990802	-0.17497	4.95381	-0.21663		0.990563	-0.34225	4.95397	-0.48437		0.990722	-0.37055	4.95386	-0.86251		0.990363	2.70322	4.9517	0.151438
0.991468	-0.17577	4.95714	-0.22037		0.991229	-0.3414	4.9573	-0.48311		0.991388	-0.36875	4.95719	-0.86404		0.991029	2.70194	4.95503	0.15588
0.992135	-0.17667	4.96047	-0.22574		0.991896	-0.34059	4.96063	-0.47199		0.992054	-0.36695	4.96053	-0.85694		0.991696	2.70061	4.95837	0.162458
0.992801	-0.17757	4.9638	-0.22636		0.992562	-0.33974	4.96396	-0.46077		0.992721	-0.36512	4.96386	-0.85619		0.992362	2.69927	4.9617	0.171607
0.993467	-0.17844	4.96713	-0.21839		0.993228	-0.33904	4.96729	-0.46241		0.993387	-0.36309	4.96719	-0.85913		0.993028	2.69793	4.96503	0.168083
0.994134	-0.1787	4.97046	-0.22465		0.993895	-0.33938	4.97063	-0.45882		0.994053	-0.3618	4.97052	-0.86009		0.993695	2.69694	4.96836	0.166632
0.9948	-0.17744	4.9738	-0.22948		0.994561	-0.34125	4.97396	-0.45118		0.99472	-0.36108	4.97385	-0.85576		0.994361	2.69659	4.97169	0.168569
0.995466	-0.17414	4.97713	-0.23229		0.995227	-0.34333	4.97729	-0.44898		0.995386	-0.36032	4.97718	-0.86196		0.995027	2.69549	4.97503	0.170766
0.996133	-0.16995	4.98046	-0.23565		0.995894	-0.3453	4.98062	-0.45373		0.996052	-0.35955	4.98051	-0.86448		0.995694	2.69287	4.97836	0.180565
0.996799	-0.16576	4.98379	-0.24786		0.99656	-0.34728	4.98395	-0.46352		0.996718	-0.35883	4.98385	-0.86073		0.99636	2.69033	4.98169	0.186965
0.997465	-0.16155	4.98712	-0.24092		0.997226	-0.34927	4.98728	-0.47636		0.997385	-0.35828	4.98718	-0.8561		0.997027	2.6879	4.98502	0.182542
0.998132	-0.15734	4.99046	-0.23132		0.997893	-0.35081	4.99062	-0.48582		0.998051	-0.35822	4.99051	-0.85731		0.997693	2.68535	4.98835	0.171101
0.998798	-0.15382	4.99379	-0.22708		0.998559	-0.35212	4.99395	-0.49409		0.998717	-0.35892	4.99384	-0.85204		0.998359	2.68259	4.99169	0.158528
0.999465	-0.15223	4.99712	-0.22043		0.999225	-0.35374	4.99728	-0.49988		0.999384	-0.35963	4.99717	-0.84907		0.999026	2.67996	4.99502	0.140374
1.00013	-0.15268	5.00045	-0.21353		0.999892	-0.3554	5.00061	-0.49728		1.00005	-0.36034	5.0005	-0.8517		0.999692	2.67837	4.99835	0.133417
1.0008	-0.15387	5.00378	-0.21385		1.00056	-0.35706	5.00394	-0.49185		1.00072	-0.36106	5.00383	-0.85688		1.00036	2.67728	5.00168	0.136873
1.00146	-0.15503	5.00711	-0.21397		1.00122	-0.35863	5.00727	-0.49204		1.00138	-0.36187	5.00717	-0.86115		1.00103	2.67619	5.00501	0.142178
1.00213	-0.15619	5.01045	-0.21398		1.00189	-0.3603	5.01061	-0.4956		1.00205	-0.36334	5.0105	-0.86269		1.00169	2.67509	5.00835	0.140519
1.0028	-0.15763	5.01378	-0.2186		1.00256	-0.36121	5.01394	-0.49306		1.00272	-0.36509	5.01383	-0.86161		1.00236	2.67371	5.01168	0.131599
1.00346	-0.15932	5.01711	-0.21996		1.00322	-0.36188	5.01727	-0.48805		1.00338	-0.36698	5.01716	-0.86825		1.00302	2.67159	5.01501	0.120982
1.00413	-0.16014	5.02044	-0.22101		1.00389	-0.36255	5.0206	-0.48824		1.00405	-0.36888	5.02049	-0.86954		1.00369	2.66895	5.01834	0.1164
1.0048	-0.16025	5.02377	-0.22236		1.00456	-0.36319	5.02393	-0.48905		1.00471	-0.37083	5.02382	-0.8653		1.00436	2.66582	5.02167	0.112826
1.00546	-0.16037	5.02711	-0.21961		1.00522	-0.36383	5.02726	-0.48289		1.00538	-0.37272	5.02715	-0.86431		1.00502	2.66286	5.02501	0.11521
1.00613	-0.16048	5.03044	-0.21873		1.00589	-0.36447	5.0306	-0.47637		1.00605	-0.3748	5.03049	-0.87056		1.00569	2.65987	5.02834	0.124363
1.0068	-0.16059	5.03377	-0.21946		1.00656	-0.36565	5.03393	-0.47162		1.00671	-0.37761	5.03382	-0.86401		1.00636	2.65691	5.03167	0.134117
1.00746	-0.16042	5.0371	-0.21967		1.00722	-0.36751	5.03726	-0.46832		1.00738	-0.3797	5.03715	-0.8603		1.00702	2.65441	5.035	0.138609
1.00813	-0.15991	5.04043	-0.22156		1.00789	-0.36947	5.04059	-0.46407		1.00805	-0.38164	5.04048	-0.8595		1.00769	2.65263	5.03833	0.143341
1.00879	-0.15933	5.04377	-0.22744		1.00855	-0.37154	5.04392	-0.46174		1.00871	-0.38358	5.04381	-0.85704		1.00835	2.65048	5.04166	0.145926
1.00946	-0.15875	5.0471	-0.23182		1.00922	-0.37363	5.04725	-0.46453		1.00938	-0.38559	5.04714	-0.85544		1.00902	2.6481	5.045	0.144764
1.01013	-0.15818	5.05043	-0.23099		1.00989	-0.37562	5.05059	-0.46832		1.01004	-0.38739	5.05048	-0.86342		1.00969	2.64573	5.04833	0.145057
1.01079	-0.15759	5.05376	-0.22911		1.01055	-0.37762	5.05392	-0.47048		1.01071	-0.3883	5.05381	-0.86955		1.01035	2.64343	5.05166	0.145443
1.01146	-0.1573	5.05709	-0.22794		1.01122	-0.37821	5.05725	-0.47478		1.01138	-0.38916	5.05714	-0.87083		1.01102	2.6413	5.05499	0.145051
1.01212	-0.15833	5.06043	-0.22612		1.01188	-0.37697	5.06058	-0.47729		1.01204	-0.39126	5.06047	-0.8759		1.01169	2.64051	5.05832	0.144654
1.01279	-0.15982	5.06376	-0.22663		1.01255	-0.37524	5.06391	-0.47259		1.01271	-0.39337	5.0638	-0.87351		1.01235	2.64147	5.06166	0.138043
1.01346	-0.16096	5.06709	-0.23537		1.01322	-0.37348	5.06724	-0.47334		1.01338	-0.39549	5.06713	-0.86719		1.01302	2.64311	5.06499	0.136582
1.01412	-0.16211	5.07042	-0.24379		1.01388	-0.37171	5.07058	-0.47524		1.01404	-0.39767	5.07047	-0.86498		1.01368	2.64478	5.06832	0.14326
1.01479	-0.16325	5.07375	-0.24693		1.01455	-0.36992	5.07391	-0.4768		1.01471	-0.39968	5.0738	-0.86405		1.01435	2.64638	5.07165	0.152926
1.01546	-0.16441	5.07709	-0.24423		1.01522	-0.36797	5.07724	-0.48839		1.01537	-0.40096	5.07713	-0.86089		1.01502	2.64797	5.07498	0.157779
1.01612	-0.16422	5.08042	-0.24104		1.01588	-0.36632	5.08057	-0.49322		1.01604	-0.40283	5.08046	-0.8639		1.01568	2.64931	5.07831	0.166521
1.01679	-0.16337	5.08375	-0.23999		1.01655	-0.36652	5.0839	-0.49097		1.01671	-0.40496	5.08379	-0.8672		1.01635	2.64943	5.08165	0.1685
1.01746	-0.1634	5.08708	-0.23851		1.01722	-0.36685	5.08723	-0.4924		1.01737	-0.40714	5.08712	-0.86814		1.01702	2.64864	5.08498	0.162182
1.01812	-0.16395	5.09041	-0.23478		1.01788	-0.36719	5.09057	-0.49137		1.01804	-0.40927	5.09045	-0.87153		1.01768	2.64755	5.08831	0.151741
1.01879	-0.16449	5.09375	-0.23651		1.01855	-0.36752	5.0939	-0.48048		1.01871	-0.41146	5.09378	-0.87796		1.01835	2.64649	5.09164	0.14464
1.01946	-0.16503	5.09708	-0.23752		1.01921	-0.36785	5.09723	-0.47959		1.01937	-0.41356	5.09712	-0.88139		1.01902	2.64545	5.09497	0.139598
1.02012	-0.16576	5.10041	-0.23227		1.01988	-0.36843	5.10056	-0.48156		1.02004	-0.41526	5.10045	-0.8805		1.01968	2.64443	5.09831	0.13556
1.02079	-0.16717	5.10374	-0.22763		1.02055	-0.36886	5.10389	-0.47926		1.0207	-0.41675	5.10378	-0.87734		1.02035	2.64368	5.10164	0.135738
1.02146	-0.16777	5.10707	-0.224		1.02121	-0.36914	5.10722	-0.47867		1.02137	-0.41827	5.10711	-0.87725		1.02102	2.64379	5.10497	0.129493
1.02212	-0.1671	5.1104	-0.22536		1.02188	-0.36943	5.11056	-0.4749		1.02204	-0.41979	5.11044	-0.87316		1.02168	2.64495	5.1083	0.123976
1.02279	-0.16644	5.11374	-0.23228		1.02255	-0.36972	5.11389	-0.46987		1.0227	-0.42128	5.11377	-0.8669		1.02235	2.64623	5.11163	0.124213
1.02345	-0.16579	5.11707	-0.23925		1.02321	-0.37001	5.11722	-0.47141		1.02337	-0.42293	5.1171	-0.86261		1.02302	2.64748	5.11497	0.125403
1.02412	-0.16514	5.1204	-0.24367		1.02388	-0.37018	5.12055	-0.47168		1.02404	-0.42528	5.12044	-0.85618		1.02368	2.64875	5.1183	0.123176
1.02479	-0.16447	5.12373	-0.25557		1.02455	-0.37017	5.12388	-0.46768		1.0247	-0.42787	5.12377	-0.85266		1.02435	2.65017	5.12163	0.124364
1.02545	-0.16394	5.12706	-0.26081		1.02521	-0.36604	5.12721	-0.46734		1.02537	-0.43046	5.1271	-0.85422		1.02501	2.65204	5.12496	0.122593
1.02612	-0.16368	5.1304	-0.25878		1.02588	-0.36186	5.13055	-0.47299		1.02604	-0.43311	5.13043	-0.85345		1.02568	2.65451	5.12829	0.118296
1.02679	-0.16353	5.13373	-0.25645		1.02654	-0.35748	5.13388	-0.47768		1.0267	-0.43568	5.13376	-0.85113		1.02635	2.65731	5.13163	0.114513
1.02745	-0.16338	5.13706	-0.26094		1.02721	-0.35324	5.13721	-0.47928		1.02737	-0.43824	5.13709	-0.85546		1.02701	2.66008	5.13496	0.112379
1.02812	-0.16322	5.14039	-0.26492		1.02788	-0.34879	5.14054	-0.48322		1.02803	-0.4405	5.14043	-0.85447		1.02768	2.66278	5.13829	0.116227
1.02879	-0.16317	5.14372	-0.26623		1.02854	-0.34618	5.14387	-0.49334		1.0287	-0.44207	5.14376	-0.84535		1.02835	2.66549	5.14162	0.121203
1.02945	-0.16349	5.14706	-0.26445		1.02921	-0.34446	5.1472	-0.49294		1.02937	-0.44504	5.14709	-0.84912		1.02901	2.66786	5.14495	0.132956
1.03012	-0.16312	5.15039	-0.26212		1.02988	-0.34366	5.15054	-0.48836		1.03003	-0.44801	5.15042	-0.86053		1.02968	2.66815	5.14828	0.136124
1.03078	-0.16174	5.15372	-0.25109		1.03054	-0.3429	5.15387	-0.49289		1.0307	-0.45096	5.15375	-0.8687		1.03034	2.66566	5.15162	0.127574
1.03145	-0.1604	5.15705	-0.24274		1.03121	-0.34215	5.1572	-0.49922		1.03137	-0.45382	5.15708	-0.86964		1.03101	2.66323	5.15495	0.120224
1.03212	-0.1591	5.16038	-0.24255		1.03188	-0.34139	5.16053	-0.49311		1.03203	-0.45667	5.16042	-0.86859		1.03168	2.66077	5.15828	0.117783
1.03278	-0.15774	5.16371	-0.24682		1.03254	-0.34017	5.16386	-0.49722		1.0327	-0.45918	5.16375	-0.86335		1.03234	2.65827	5.16161	0.106148
1.03345	-0.1551	5.16705	-0.24731		1.03321	-0.33693	5.1672	-0.50145		1.03337	-0.46311	5.16708	-0.85929		1.03301	2.65593	5.16495	0.10246
1.03412	-0.1515	5.17038	-0.24902		1.03387	-0.33404	5.17053	-0.49335		1.03403	-0.46798	5.17041	-0.86229		1.03368	2.65377	5.16828	0.11363
1.03478	-0.14868	5.17371	-0.24784		1.03454	-0.33121	5.17386	-0.48721		1.0347	-0.47276	5.17374	-0.87199		1.03434	2.65112	5.17161	0.12188
1.03545	-0.1465	5.17704	-0.24716		1.03521	-0.32839	5.17719	-0.48786		1.03536	-0.47757	5.17707	-0.88521		1.03501	2.64804	5.17494	0.127538
1.03611	-0.1443	5.18037	-0.2497		1.03587	-0.32556	5.18052	-0.48623		1.03603	-0.48248	5.1804	-0.89256		1.03567	2.64492	5.17827	0.135317
1.03678	-0.14209	5.18371	-0.25027		1.03654	-0.32263	5.18385	-0.48858		1.0367	-0.48743	5.18374	-0.89313		1.03634	2.64174	5.1816	0.143129
1.03745	-0.14026	5.18704	-0.2543		1.0372	-0.32	5.18719	-0.49909		1.03736	-0.49205	5.18707	-0.89074		1.03701	2.63856	5.18494	0.132322
1.03811	-0.13998	5.19037	-0.25996		1.03787	-0.31798	5.19052	-0.50316		1.03803	-0.49546	5.1904	-0.88455		1.03767	2.63493	5.18827	0.125648
1.03878	-0.14091	5.1937	-0.26296		1.03854	-0.31669	5.19385	-0.50439		1.03869	-0.49891	5.19373	-0.8774		1.03834	2.631	5.1916	0.123947
1.03945	-0.14177	5.19703	-0.25955		1.0392	-0.31541	5.19718	-0.50293		1.03936	-0.50243	5.19706	-0.87165		1.03901	2.62889	5.19493	0.116692
1.04011	-0.1426	5.20037	-0.2629		1.03987	-0.31418	5.20051	-0.49186		1.04003	-0.50596	5.20039	-0.86492		1.03967	2.62699	5.19826	0.100917
1.04078	-0.14346	5.2037	-0.26893		1.04054	-0.31294	5.20384	-0.48412		1.04069	-0.50931	5.20372	-0.86026		1.04034	2.62505	5.2016	0.104391
1.04144	-0.14432	5.20703	-0.27004		1.0412	-0.31166	5.20718	-0.47647		1.04136	-0.51253	5.20706	-0.86137		1.04101	2.62313	5.20493	0.113623
1.04211	-0.14504	5.21036	-0.26659		1.04187	-0.31444	5.21051	-0.46278		1.04203	-0.5147	5.21039	-0.8638		1.04167	2.62112	5.20826	0.123056
1.04278	-0.14543	5.21369	-0.27022		1.04254	-0.31986	5.21384	-0.45192		1.04269	-0.51603	5.21372	-0.86471		1.04234	2.61863	5.21159	0.131674
1.04344	-0.14553	5.21702	-0.2752		1.0432	-0.32517	5.21717	-0.46018		1.04336	-0.51739	5.21705	-0.86476		1.043	2.6155	5.21492	0.141412
1.04411	-0.14555	5.22036	-0.27446		1.04387	-0.33056	5.2205	-0.46801		1.04402	-0.51874	5.22038	-0.86303		1.04367	2.61208	5.21826	0.147087
1.04478	-0.14556	5.22369	-0.27577		1.04453	-0.33609	5.22383	-0.47632		1.04469	-0.52	5.22371	-0.86355		1.04434	2.60866	5.22159	0.145451
1.04544	-0.14558	5.22702	-0.27434		1.0452	-0.34139	5.22717	-0.49092		1.04536	-0.52064	5.22704	-0.86681		1.045	2.60527	5.22492	0.132932
1.04611	-0.1457	5.23035	-0.2699		1.04587	-0.34658	5.2305	-0.49859		1.04602	-0.5205	5.23038	-0.86685		1.04567	2.60193	5.22825	0.124601
1.04678	-0.14688	5.23369	-0.26977		1.04653	-0.34914	5.23383	-0.49326		1.04669	-0.52335	5.23371	-0.87467		1.04634	2.5998	5.23158	0.123302
1.04744	-0.14929	5.23702	-0.2585		1.0472	-0.35061	5.23716	-0.48408		1.04736	-0.52699	5.23704	-0.88397		1.047	2.60102	5.23491	0.11956
1.04811	-0.15195	5.24035	-0.25059		1.04787	-0.35196	5.24049	-0.47427		1.04802	-0.53055	5.24037	-0.88495		1.04767	2.60331	5.23825	0.112262
1.04878	-0.15456	5.24368	-0.25278		1.04853	-0.35336	5.24382	-0.46115		1.04869	-0.53416	5.2437	-0.87512		1.04834	2.6057	5.24158	0.106035
1.04944	-0.15718	5.24701	-0.25607		1.0492	-0.35472	5.24716	-0.46167		1.04936	-0.53748	5.24703	-0.86925		1.049	2.60805	5.24491	0.104575
1.05011	-0.15975	5.25035	-0.25167		1.04987	-0.3561	5.25049	-0.46916		1.05002	-0.53911	5.25037	-0.85988		1.04967	2.61042	5.24824	0.108358
1.05078	-0.16169	5.25368	-0.25693		1.05053	-0.35725	5.25382	-0.4738		1.05069	-0.53925	5.2537	-0.84578		1.05034	2.61307	5.25157	0.114164
1.05144	-0.16267	5.25701	-0.26465		1.0512	-0.35969	5.25715	-0.47535		1.05136	-0.53834	5.25703	-0.84352		1.051	2.61645	5.25491	0.11359
1.05211	-0.16378	5.26034	-0.26966		1.05186	-0.3622	5.26048	-0.47607		1.05202	-0.5374	5.26036	-0.84959		1.05167	2.62017	5.25824	0.118063
1.05277	-0.16533	5.26367	-0.26787		1.05253	-0.36476	5.26381	-0.46788		1.05269	-0.53649	5.26369	-0.85151		1.05233	2.62389	5.26157	0.120353
1.05344	-0.16689	5.267	-0.27303		1.0532	-0.36732	5.26715	-0.45391		1.05335	-0.53561	5.26702	-0.84975		1.053	2.62766	5.2649	0.115285
1.05411	-0.16846	5.27034	-0.27929		1.05386	-0.36977	5.27048	-0.44496		1.05402	-0.53527	5.27035	-0.8528		1.05367	2.63141	5.26823	0.106999
1.05477	-0.17004	5.27367	-0.27684		1.05453	-0.37188	5.27381	-0.44668		1.05469	-0.53641	5.27369	-0.85067		1.05433	2.63511	5.27157	0.112293
1.05544	-0.1717	5.277	-0.27207		1.0552	-0.37418	5.27714	-0.45866		1.05535	-0.539	5.27702	-0.85192		1.055	2.63807	5.2749	0.115499
1.05611	-0.17296	5.28033	-0.27156		1.05586	-0.37705	5.28047	-0.46933		1.05602	-0.5423	5.28035	-0.86037		1.05567	2.63897	5.27823	0.109655
1.05677	-0.17365	5.28366	-0.26315		1.05653	-0.37997	5.2838	-0.47374		1.05669	-0.54559	5.28368	-0.87288		1.05633	2.63937	5.28156	0.103777
1.05744	-0.17418	5.287	-0.25893		1.0572	-0.38285	5.28714	-0.47486		1.05735	-0.54888	5.28701	-0.87636		1.057	2.63977	5.28489	0.102882
1.05811	-0.17471	5.29033	-0.25953		1.05786	-0.38572	5.29047	-0.47994		1.05802	-0.55239	5.29034	-0.87738		1.05767	2.64018	5.28822	0.096561
1.05877	-0.17524	5.29366	-0.26154		1.05853	-0.38869	5.2938	-0.48114		1.05868	-0.55673	5.29367	-0.87777		1.05833	2.64058	5.29156	0.091776
1.05944	-0.17585	5.29699	-0.26111		1.05919	-0.38881	5.29713	-0.47971		1.05935	-0.56158	5.29701	-0.87407		1.059	2.64108	5.29489	0.09547
1.0601	-0.17665	5.30032	-0.26387		1.05986	-0.38768	5.30046	-0.48061		1.06002	-0.56597	5.30034	-0.85925		1.05966	2.6417	5.29822	0.097342
1.06077	-0.17767	5.30366	-0.26883		1.06053	-0.38645	5.30379	-0.47859		1.06068	-0.57021	5.30367	-0.84787		1.06033	2.64193	5.30155	0.098099
1.06144	-0.17878	5.30699	-0.27293		1.06119	-0.38522	5.30713	-0.47233		1.06135	-0.57452	5.307	-0.83892		1.061	2.64156	5.30488	0.097489
1.0621	-0.17989	5.31032	-0.28004		1.06186	-0.38405	5.31046	-0.46859		1.06202	-0.57892	5.31033	-0.8301		1.06166	2.64119	5.30822	0.092251
1.06277	-0.181	5.31365	-0.28237		1.06253	-0.38282	5.31379	-0.46601		1.06268	-0.58259	5.31366	-0.82178		1.06233	2.64082	5.31155	0.092932
1.06344	-0.18213	5.31698	-0.2774		1.06319	-0.38309	5.31712	-0.46874		1.06335	-0.58316	5.317	-0.82194		1.063	2.64045	5.31488	0.101751
1.0641	-0.18304	5.32031	-0.27394		1.06386	-0.38411	5.32045	-0.47737		1.06401	-0.58237	5.32033	-0.82833		1.06366	2.63964	5.31821	0.104736
1.06477	-0.18347	5.32365	-0.26622		1.06452	-0.38501	5.32378	-0.48116		1.06468	-0.5815	5.32366	-0.83936		1.06433	2.63785	5.32155	0.102943
1.06543	-0.18345	5.32698	-0.25377		1.06519	-0.38593	5.32712	-0.48157		1.06535	-0.58066	5.32699	-0.84955		1.06499	2.63608	5.32488	0.105748
1.0661	-0.1832	5.33031	-0.2494		1.06586	-0.38686	5.33045	-0.48538		1.06601	-0.57981	5.33032	-0.86253		1.06566	2.63437	5.32821	0.105211
1.06677	-0.18294	5.33364	-0.24947		1.06652	-0.38779	5.33378	-0.48528		1.06668	-0.57902	5.33365	-0.87151		1.06633	2.63272	5.33154	0.098457
1.06743	-0.18269	5.33697	-0.2512		1.06719	-0.38857	5.33711	-0.48316		1.06735	-0.57871	5.33698	-0.87095		1.06699	2.63104	5.33487	0.093567
1.0681	-0.18213	5.34031	-0.25656		1.06786	-0.38771	5.34044	-0.48213		1.06801	-0.57973	5.34032	-0.86434		1.06766	2.62936	5.3382	0.095267
1.06877	-0.18075	5.34364	-0.26046		1.06852	-0.38609	5.34377	-0.47575		1.06868	-0.58087	5.34365	-0.86053		1.06833	2.62779	5.34154	0.098946
1.06943	-0.17903	5.34697	-0.26535		1.06919	-0.38439	5.3471	-0.46955		1.06934	-0.58201	5.34698	-0.8526		1.06899	2.62646	5.34487	0.101212
1.0701	-0.17747	5.3503	-0.27303		1.06986	-0.38272	5.35044	-0.467		1.07001	-0.58316	5.35031	-0.84616		1.06966	2.62539	5.3482	0.103797
1.07077	-0.17588	5.35363	-0.27047		1.07052	-0.38098	5.35377	-0.46493		1.07068	-0.5843	5.35364	-0.84477		1.07033	2.6243	5.35153	0.103877
1.07143	-0.1743	5.35697	-0.26563		1.07119	-0.37928	5.3571	-0.46353		1.07134	-0.58518	5.35697	-0.84846		1.07099	2.62324	5.35486	0.103489
1.0721	-0.17273	5.3603	-0.26493		1.07185	-0.3766	5.36043	-0.46567		1.07201	-0.58454	5.3603	-0.84733		1.07166	2.62216	5.3582	0.104862
1.07276	-0.17154	5.36363	-0.26291		1.07252	-0.37369	5.36376	-0.46628		1.07268	-0.58365	5.36364	-0.84467		1.07232	2.62121	5.36153	0.103201
1.07343	-0.17077	5.36696	-0.25758		1.07319	-0.37077	5.36709	-0.4638		1.07334	-0.58278	5.36697	-0.84321		1.07299	2.62061	5.36486	0.098241
1.0741	-0.16975	5.37029	-0.25818		1.07385	-0.36798	5.37043	-0.46053		1.07401	-0.58194	5.3703	-0.84943		1.07366	2.62014	5.36819	0.091557
1.07476	-0.16849	5.37362	-0.26568		1.07452	-0.36514	5.37376	-0.46127		1.07468	-0.58108	5.37363	-0.8521		1.07432	2.61976	5.37152	0.088148
1.07543	-0.16722	5.37696	-0.2781		1.07519	-0.36229	5.37709	-0.46465		1.07534	-0.58027	5.37696	-0.85207		1.07499	2.61939	5.37486	0.08484
1.0761	-0.16595	5.38029	-0.27803		1.07585	-0.35993	5.38042	-0.46733		1.07601	-0.57981	5.38029	-0.84983		1.07566	2.61902	5.37819	0.080264
1.07676	-0.16465	5.38362	-0.27449		1.07652	-0.35908	5.38375	-0.47047		1.07667	-0.57996	5.38362	-0.84861		1.07632	2.61882	5.38152	0.075614
1.07743	-0.16322	5.38695	-0.26926		1.07718	-0.359	5.38708	-0.47336		1.07734	-0.58017	5.38696	-0.84236		1.07699	2.61928	5.38485	0.072161
1.0781	-0.16247	5.39029	-0.26033		1.07785	-0.35899	5.39042	-0.46933		1.07801	-0.58039	5.39029	-0.8352		1.07766	2.62025	5.38818	0.068298
1.07876	-0.16257	5.39362	-0.24099		1.07852	-0.35897	5.39375	-0.46458		1.07867	-0.5806	5.39362	-0.8342		1.07832	2.62101	5.39151	0.067702
1.07943	-0.16276	5.39695	-0.23705		1.07918	-0.35896	5.39708	-0.46388		1.07934	-0.58082	5.39695	-0.84838		1.07899	2.62178	5.39485	0.072798
1.0801	-0.16295	5.40028	-0.24428		1.07985	-0.35895	5.40041	-0.46542		1.08001	-0.58115	5.40028	-0.86154		1.07966	2.62253	5.39818	0.087115
1.08076	-0.16314	5.40361	-0.25625		1.08052	-0.35934	5.40374	-0.47158		1.08067	-0.58194	5.40361	-0.86714		1.08032	2.62328	5.40151	0.106253
1.08143	-0.16356	5.40694	-0.26347		1.08118	-0.35967	5.40707	-0.47791		1.08134	-0.58199	5.40695	-0.87033		1.08099	2.62396	5.40484	0.116833
1.08209	-0.16449	5.41028	-0.27104		1.08185	-0.35995	5.41041	-0.4796		1.082	-0.58196	5.41028	-0.87516		1.08165	2.62424	5.40817	0.114358
1.08276	-0.16619	5.41361	-0.27554		1.08251	-0.36022	5.41374	-0.4791		1.08267	-0.58193	5.41361	-0.86521		1.08232	2.62368	5.41151	0.101364
1.08343	-0.16833	5.41694	-0.27657		1.08318	-0.3605	5.41707	-0.4798		1.08334	-0.5819	5.41694	-0.85391		1.08299	2.62236	5.41484	0.093031
1.08409	-0.17047	5.42027	-0.27741		1.08385	-0.36078	5.4204	-0.47906		1.084	-0.58184	5.42027	-0.84937		1.08365	2.62102	5.41817	0.089111
1.08476	-0.17262	5.4236	-0.27024		1.08451	-0.36133	5.42373	-0.47961		1.08467	-0.58164	5.4236	-0.85043		1.08432	2.61965	5.4215	0.083694
1.08543	-0.17474	5.42694	-0.26835		1.08518	-0.3627	5.42706	-0.48273		1.08534	-0.58167	5.42693	-0.84686		1.08499	2.61828	5.42483	0.083247
1.08609	-0.17678	5.43027	-0.27138		1.08585	-0.36465	5.4304	-0.48858		1.086	-0.58219	5.43027	-0.84727		1.08565	2.61671	5.42816	0.090159
1.08676	-0.17749	5.4336	-0.26484		1.08651	-0.36655	5.43373	-0.48586		1.08667	-0.5827	5.4336	-0.84898		1.08632	2.61467	5.4315	0.087405
1.08743	-0.17621	5.43693	-0.25803		1.08718	-0.36849	5.43706	-0.47631		1.08733	-0.58321	5.43693	-0.84858		1.08699	2.61196	5.43483	0.080123
1.08809	-0.17412	5.44026	-0.26382		1.08785	-0.37039	5.44039	-0.46903		1.088	-0.58372	5.44026	-0.85368		1.08765	2.60898	5.43816	0.07658
1.08876	-0.17203	5.4436	-0.2664		1.08851	-0.37234	5.44372	-0.46178		1.08867	-0.58418	5.44359	-0.85381		1.08832	2.60592	5.44149	0.078742
1.08942	-0.16997	5.44693	-0.26514		1.08918	-0.37391	5.44705	-0.45074		1.08933	-0.58427	5.44692	-0.84897		1.08898	2.60289	5.44482	0.08652
1.09009	-0.16806	5.45026	-0.27424		1.08984	-0.37662	5.45039	-0.4441		1.09	-0.58437	5.45025	-0.84595		1.08965	2.59983	5.44816	0.097318
1.09076	-0.16654	5.45359	-0.27705		1.09051	-0.37988	5.45372	-0.4405		1.09067	-0.58449	5.45359	-0.84842		1.09032	2.59663	5.45149	0.106913
1.09142	-0.1664	5.45692	-0.27588		1.09118	-0.38309	5.45705	-0.43564		1.09133	-0.58461	5.45692	-0.84053		1.09098	2.5935	5.45482	0.120043
1.09209	-0.16764	5.46026	-0.27232		1.09184	-0.3864	5.46038	-0.43438		1.092	-0.58472	5.46025	-0.83971		1.09165	2.59099	5.45815	0.126273
1.09276	-0.16918	5.46359	-0.26786		1.09251	-0.3896	5.46371	-0.43554		1.09266	-0.58483	5.46358	-0.84836		1.09232	2.58846	5.46148	0.120715
1.09342	-0.17071	5.46692	-0.25998		1.09318	-0.39252	5.46705	-0.43804		1.09333	-0.58495	5.46691	-0.85608		1.09298	2.58599	5.46482	0.107828
1.09409	-0.17225	5.47025	-0.25578		1.09384	-0.39427	5.47038	-0.44344		1.094	-0.58555	5.47024	-0.86162		1.09365	2.58358	5.46815	0.100235
1.09475	-0.173	5.47358	-0.25677		1.09451	-0.39458	5.47371	-0.45343		1.09466	-0.58739	5.47358	-0.86801		1.09431	2.58116	5.47148	0.097334
1.09542	-0.17288	5.47691	-0.2599		1.09518	-0.39475	5.47704	-0.46479		1.09533	-0.58922	5.47691	-0.86817		1.09498	2.57889	5.47481	0.098004
1.09609	-0.17258	5.48025	-0.26134		1.09584	-0.39493	5.48037	-0.47515		1.096	-0.59104	5.48024	-0.85632		1.09565	2.57626	5.47814	0.101083
1.09675	-0.17222	5.48358	-0.26602		1.09651	-0.3951	5.4837	-0.48449		1.09666	-0.59286	5.48357	-0.84779		1.09631	2.57268	5.48148	0.102877
1.09742	-0.17185	5.48691	-0.2713		1.09717	-0.39528	5.48704	-0.49001		1.09733	-0.59478	5.4869	-0.83876		1.09698	2.56905	5.48481	0.106777
1.09809	-0.17149	5.49024	-0.27049		1.09784	-0.39568	5.49037	-0.48726		1.098	-0.59732	5.49023	-0.83103		1.09765	2.56552	5.48814	0.110346
1.09875	-0.17107	5.49357	-0.2732		1.09851	-0.39639	5.4937	-0.48117		1.09866	-0.59775	5.49356	-0.83109		1.09831	2.56207	5.49147	0.111232
1.09942	-0.17015	5.49691	-0.27684		1.09917	-0.39723	5.49703	-0.47674		1.09933	-0.59732	5.4969	-0.83788		1.09898	2.55947	5.4948	0.113735
1.10009	-0.1677	5.50024	-0.2769		1.09984	-0.39814	5.50036	-0.47417		1.09999	-0.59691	5.50023	-0.84267		1.09965	2.55734	5.49814	0.120485
1.10075	-0.16394	5.50357	-0.27589		1.10051	-0.39902	5.50369	-0.47712		1.10066	-0.59647	5.50356	-0.8454		1.10031	2.55405	5.50147	0.123982
1.10142	-0.15991	5.5069	-0.28398		1.10117	-0.3999	5.50703	-0.48412		1.10133	-0.59599	5.50689	-0.84458		1.10098	2.5497	5.5048	0.122152
1.10208	-0.15584	5.51023	-0.28537		1.10184	-0.40064	5.51036	-0.48892		1.10199	-0.59513	5.51022	-0.84014		1.10164	2.54537	5.50813	0.108541
1.10275	-0.1518	5.51356	-0.28445		1.1025	-0.40094	5.51369	-0.49008		1.10266	-0.59412	5.51355	-0.83829		1.10231	2.541	5.51146	0.091362
1.10342	-0.14899	5.5169	-0.28747		1.10317	-0.40056	5.51702	-0.48795		1.10333	-0.59385	5.51688	-0.83572		1.10298	2.53675	5.5148	0.084963
1.10408	-0.14847	5.52023	-0.29215		1.10384	-0.40014	5.52035	-0.48248		1.10399	-0.59357	5.52022	-0.83291		1.10364	2.53327	5.51813	0.083201
1.10475	-0.14989	5.52356	-0.2955		1.1045	-0.39971	5.52368	-0.47911		1.10466	-0.59328	5.52355	-0.83719		1.10431	2.53058	5.52146	0.07874
1.10542	-0.15196	5.52689	-0.30329		1.10517	-0.39928	5.52702	-0.48323		1.10532	-0.59301	5.52688	-0.84082		1.10498	2.52931	5.52479	0.086637
1.10608	-0.15401	5.53022	-0.31105		1.10584	-0.39886	5.53035	-0.48703		1.10599	-0.59272	5.53021	-0.84218		1.10564	2.52814	5.52812	0.102189
1.10675	-0.15606	5.53356	-0.31371		1.1065	-0.3971	5.53368	-0.48805		1.10666	-0.59234	5.53354	-0.84419		1.10631	2.52698	5.53146	0.108891
1.10742	-0.15814	5.53689	-0.31699		1.10717	-0.39417	5.53701	-0.48648		1.10732	-0.59164	5.53687	-0.84768		1.10698	2.52582	5.53479	0.106333
1.10808	-0.15909	5.54022	-0.3179		1.10783	-0.39067	5.54034	-0.47908		1.10799	-0.59078	5.5402	-0.84774		1.10764	2.52446	5.53812	0.101819
1.10875	-0.15859	5.54355	-0.31432		1.1085	-0.38702	5.54367	-0.47024		1.10866	-0.58996	5.54354	-0.84914		1.10831	2.52266	5.54145	0.095966
1.10942	-0.15768	5.54688	-0.30859		1.10917	-0.38354	5.54701	-0.46368		1.10932	-0.5891	5.54687	-0.85103		1.10898	2.5215	5.54478	0.086147
1.11008	-0.15674	5.55022	-0.30158		1.10983	-0.38023	5.55034	-0.45858		1.10999	-0.58825	5.5502	-0.85001		1.10964	2.52144	5.54811	0.075315
1.11075	-0.1558	5.55355	-0.29202		1.1105	-0.37719	5.55367	-0.45693		1.11065	-0.58683	5.55353	-0.84594		1.11031	2.52137	5.55145	0.071751
1.11141	-0.15487	5.55688	-0.28396		1.11117	-0.37535	5.557	-0.45864		1.11132	-0.58451	5.55686	-0.83374		1.11097	2.52131	5.55478	0.076447
1.11208	-0.15396	5.56021	-0.27508		1.11183	-0.37628	5.56033	-0.45678		1.11199	-0.58474	5.56019	-0.81855		1.11164	2.52129	5.55811	0.081097
1.11275	-0.15314	5.56354	-0.26883		1.1125	-0.37754	5.56366	-0.4543		1.11265	-0.58498	5.56353	-0.80852		1.11231	2.52171	5.56144	0.084884
1.11341	-0.15239	5.56688	-0.26645		1.11317	-0.3787	5.567	-0.45319		1.11332	-0.58522	5.56686	-0.81099		1.11297	2.52269	5.56477	0.093303
1.11408	-0.15166	5.57021	-0.26389		1.11383	-0.37993	5.57033	-0.44994		1.11399	-0.58546	5.57019	-0.81105		1.11364	2.52248	5.56811	0.097533
1.11475	-0.15093	5.57354	-0.25349		1.1145	-0.38118	5.57366	-0.4462		1.11465	-0.58601	5.57352	-0.81304		1.11431	2.52199	5.57144	0.098082
1.11541	-0.15021	5.57687	-0.24828		1.11516	-0.38218	5.57699	-0.44402		1.11532	-0.58878	5.57685	-0.81862		1.11497	2.52151	5.57477	0.102347
1.11608	-0.14946	5.5802	-0.24684		1.11583	-0.38254	5.58032	-0.44366		1.11599	-0.59299	5.58018	-0.82587		1.11564	2.52105	5.5781	0.111637
1.11675	-0.14977	5.58354	-0.24818		1.1165	-0.38236	5.58365	-0.44323		1.11665	-0.59771	5.58351	-0.82363		1.11631	2.52082	5.58143	0.110471
1.11741	-0.1512	5.58687	-0.26069		1.11716	-0.38214	5.58699	-0.44463		1.11732	-0.60241	5.58685	-0.82569		1.11697	2.52175	5.58476	0.102419
1.11808	-0.15243	5.5902	-0.27176		1.11783	-0.38192	5.59032	-0.44696		1.11798	-0.6071	5.59018	-0.83339		1.11764	2.52401	5.5881	0.094055
1.11874	-0.15345	5.59353	-0.27721		1.1185	-0.3817	5.59365	-0.4461		1.11865	-0.61178	5.59351	-0.83665		1.1183	2.52658	5.59143	0.085142
1.11941	-0.15446	5.59686	-0.28104		1.11916	-0.38148	5.59698	-0.44753		1.11932	-0.61636	5.59684	-0.83755		1.11897	2.52902	5.59476	0.069205
1.12008	-0.15548	5.6002	-0.28717		1.11983	-0.38188	5.60031	-0.45102		1.11998	-0.61997	5.60017	-0.83882		1.11964	2.53146	5.59809	0.062246
1.12074	-0.15606	5.60353	-0.27677		1.1205	-0.38208	5.60364	-0.44978		1.12065	-0.62369	5.6035	-0.83801		1.1203	2.53393	5.60142	0.062488
1.12141	-0.15559	5.60686	-0.27247		1.12116	-0.38223	5.60698	-0.44586		1.12132	-0.62758	5.60683	-0.83591		1.12097	2.53596	5.60476	0.060694
1.12208	-0.15472	5.61019	-0.27295		1.12183	-0.38237	5.61031	-0.44576		1.12198	-0.63125	5.61017	-0.84275		1.12163	2.53619	5.60809	0.05986
1.12274	-0.15408	5.61352	-0.26472		1.12249	-0.38251	5.61364	-0.44451		1.12265	-0.63493	5.6135	-0.84576		1.1223	2.53515	5.61142	0.06592
1.12341	-0.15343	5.61685	-0.2633		1.12316	-0.38265	5.61697	-0.44464		1.12332	-0.63884	5.61683	-0.84531		1.12297	2.53379	5.61475	0.070822
1.12407	-0.15278	5.62019	-0.26783		1.12383	-0.38337	5.6203	-0.45098		1.12398	-0.64272	5.62016	-0.84999		1.12363	2.53245	5.61808	0.075161
1.12474	-0.15212	5.62352	-0.27276		1.12449	-0.38501	5.62363	-0.45863		1.12465	-0.64549	5.62349	-0.8474		1.1243	2.53115	5.62142	0.083016
1.12541	-0.15154	5.62685	-0.286		1.12516	-0.38801	5.62697	-0.46093		1.12531	-0.64735	5.62682	-0.83714		1.12497	2.5297	5.62475	0.091458
1.12607	-0.1504	5.63018	-0.29934		1.12583	-0.39118	5.6303	-0.45904		1.12598	-0.64911	5.63015	-0.8306		1.12563	2.52771	5.62808	0.09569
1.12674	-0.14807	5.63351	-0.29523		1.12649	-0.39405	5.63363	-0.45545		1.12665	-0.65097	5.63349	-0.83106		1.1263	2.5252	5.63141	0.095455
1.12741	-0.14529	5.63685	-0.29303		1.12716	-0.39729	5.63696	-0.45077		1.12731	-0.65283	5.63682	-0.82268		1.12697	2.52332	5.63474	0.091655
1.12807	-0.14251	5.64018	-0.2992		1.12783	-0.40028	5.64029	-0.44947		1.12798	-0.65442	5.64015	-0.82376		1.12763	2.52146	5.63808	0.093754
1.12874	-0.13967	5.64351	-0.2881		1.12849	-0.40093	5.64362	-0.45217		1.12864	-0.65441	5.64348	-0.83139		1.1283	2.51959	5.64141	0.090706
1.12941	-0.13689	5.64684	-0.2792		1.12916	-0.39942	5.64696	-0.45675		1.12931	-0.65751	5.64681	-0.83792		1.12896	2.51773	5.64474	0.08242
1.13007	-0.13409	5.65017	-0.28079		1.12982	-0.39675	5.65029	-0.46281		1.12998	-0.6606	5.65014	-0.84167		1.12963	2.51622	5.64807	0.078569
1.13074	-0.13162	5.65351	-0.28747		1.13049	-0.39412	5.65362	-0.4634		1.13064	-0.66369	5.65348	-0.84643		1.1303	2.51596	5.6514	0.076345
1.1314	-0.12957	5.65684	-0.27956		1.13116	-0.3915	5.65695	-0.45895		1.13131	-0.66677	5.65681	-0.84722		1.13096	2.51611	5.65473	0.067055
1.13207	-0.12747	5.66017	-0.28464		1.13182	-0.3889	5.66028	-0.45537		1.13198	-0.66979	5.66014	-0.84515		1.13163	2.51629	5.65807	0.061349
1.13274	-0.12536	5.6635	-0.29492		1.13249	-0.38675	5.66361	-0.45222		1.13264	-0.67199	5.66347	-0.84009		1.1323	2.51647	5.6614	0.062203
1.1334	-0.1233	5.66683	-0.29522		1.13315	-0.38523	5.66695	-0.45269		1.13331	-0.67115	5.6668	-0.83661		1.13296	2.51665	5.66473	0.060906
1.13407	-0.12142	5.67016	-0.28441		1.13382	-0.38468	5.67028	-0.45656		1.13398	-0.66968	5.67013	-0.83993		1.13363	2.51681	5.66806	0.055793
1.13474	-0.12003	5.6735	-0.27987		1.13449	-0.38423	5.67361	-0.46091		1.13464	-0.66814	5.67346	-0.84741		1.1343	2.51663	5.6714	0.048229
1.1354	-0.11897	5.67683	-0.26961		1.13515	-0.38375	5.67694	-0.46718		1.13531	-0.66669	5.6768	-0.85865		1.13496	2.51515	5.67473	0.03963
1.13607	-0.11796	5.68016	-0.25977		1.13582	-0.3833	5.68027	-0.474		1.13597	-0.66524	5.68013	-0.87221		1.13563	2.51212	5.67806	0.031222
1.13674	-0.11695	5.68349	-0.25921		1.13649	-0.38283	5.68361	-0.4724		1.13664	-0.66386	5.68346	-0.87651		1.1363	2.50919	5.68139	0.021506
1.1374	-0.11592	5.68682	-0.26543		1.13715	-0.38261	5.68694	-0.46855		1.13731	-0.66333	5.68679	-0.87127		1.13696	2.50617	5.68472	0.016713
1.13807	-0.1149	5.69016	-0.26924		1.13782	-0.38383	5.69027	-0.4668		1.13797	-0.6642	5.69012	-0.8602		1.13763	2.50326	5.68805	0.017493
1.13874	-0.11366	5.69349	-0.27112		1.13849	-0.38561	5.6936	-0.46474		1.13864	-0.665	5.69345	-0.85446		1.13829	2.50056	5.69139	0.021745
1.1394	-0.11176	5.69682	-0.27172		1.13915	-0.38745	5.69693	-0.46471		1.13931	-0.66581	5.69678	-0.84784		1.13896	2.49911	5.69472	0.02224
1.14007	-0.10938	5.70015	-0.26583		1.13982	-0.38937	5.70026	-0.46348		1.13997	-0.66667	5.70012	-0.8418		1.13963	2.49805	5.69805	0.027523
1.14073	-0.10691	5.70348	-0.25696		1.14048	-0.39111	5.70359	-0.45752		1.14064	-0.66758	5.70345	-0.84105		1.14029	2.49699	5.70138	0.037087
1.1414	-0.10445	5.70682	-0.2517		1.14115	-0.39272	5.70693	-0.44688		1.14131	-0.66992	5.70678	-0.84553		1.14096	2.49592	5.70471	0.042126
1.14207	-0.10196	5.71015	-0.25001		1.14182	-0.39307	5.71026	-0.43699		1.14197	-0.67213	5.71011	-0.84031		1.14163	2.49486	5.70805	0.04057
1.14273	-0.10012	5.71348	-0.24763		1.14248	-0.39326	5.71359	-0.42534		1.14264	-0.67436	5.71344	-0.83625		1.14229	2.49369	5.71138	0.042939
1.1434	-0.09997	5.71681	-0.24769		1.14315	-0.39346	5.71692	-0.41841		1.1433	-0.67647	5.71677	-0.83904		1.14296	2.49212	5.71471	0.045567
1.14407	-0.1017	5.72014	-0.24906		1.14382	-0.39366	5.72025	-0.42517		1.14397	-0.67871	5.72011	-0.83723		1.14362	2.49062	5.71804	0.046948
1.14473	-0.10432	5.72347	-0.25157		1.14448	-0.39386	5.72358	-0.44103		1.14464	-0.68083	5.72344	-0.82605		1.14429	2.49047	5.72137	0.051526
1.1454	-0.10704	5.72681	-0.2556		1.14515	-0.39406	5.72692	-0.45286		1.1453	-0.68188	5.72677	-0.81536		1.14496	2.49032	5.72471	0.061916
1.14606	-0.10982	5.73014	-0.26586		1.14582	-0.39606	5.73025	-0.46228		1.14597	-0.6798	5.7301	-0.80988		1.14562	2.49016	5.72804	0.074048
1.14673	-0.11252	5.73347	-0.27307		1.14648	-0.39985	5.73358	-0.47313		1.14664	-0.67736	5.73343	-0.79816		1.14629	2.49	5.73137	0.081271
1.1474	-0.11486	5.7368	-0.27325		1.14715	-0.40451	5.73691	-0.48242		1.1473	-0.67507	5.73676	-0.80314		1.14696	2.48982	5.7347	0.07734
1.14806	-0.11646	5.74014	-0.27414		1.14781	-0.40878	5.74024	-0.48237		1.14797	-0.67262	5.74009	-0.82012		1.14762	2.48963	5.73803	0.071914
1.14873	-0.11756	5.74347	-0.27897		1.14848	-0.41321	5.74357	-0.47658		1.14863	-0.67018	5.74343	-0.83259		1.14829	2.48982	5.74137	0.065146
1.1494	-0.11852	5.7468	-0.27388		1.14915	-0.41743	5.74691	-0.47078		1.1493	-0.66804	5.74676	-0.84052		1.14896	2.49023	5.7447	0.055581
1.15006	-0.11947	5.75013	-0.26619		1.14981	-0.42163	5.75024	-0.46148		1.14997	-0.66835	5.75009	-0.84561		1.14962	2.49065	5.74803	0.049253
1.15073	-0.12044	5.75346	-0.26616		1.15048	-0.42484	5.75357	-0.45359		1.15063	-0.66961	5.75342	-0.83864		1.15029	2.49108	5.75136	0.054546
1.1514	-0.12137	5.75679	-0.26793		1.15115	-0.42765	5.7569	-0.45827		1.1513	-0.67114	5.75675	-0.82957		1.15095	2.49168	5.75469	0.058646
1.15206	-0.12234	5.76013	-0.26884		1.15181	-0.43027	5.76023	-0.469		1.15196	-0.67267	5.76008	-0.82272		1.15162	2.49334	5.75802	0.05886
1.15273	-0.12385	5.76346	-0.2778		1.15248	-0.43272	5.76356	-0.47848		1.15263	-0.67419	5.76341	-0.81358		1.15229	2.49631	5.76136	0.057748
1.15339	-0.12595	5.76679	-0.2916		1.15315	-0.43541	5.7669	-0.49385		1.1533	-0.67563	5.76675	-0.81335		1.15295	2.49853	5.76469	0.051849
1.15406	-0.12805	5.77012	-0.30059		1.15381	-0.438	5.77023	-0.50118		1.15396	-0.67606	5.77008	-0.81458		1.15362	2.50078	5.76802	0.039788
1.15473	-0.13008	5.77345	-0.30396		1.15448	-0.43925	5.77356	-0.49562		1.15463	-0.67536	5.77341	-0.81234		1.15429	2.50311	5.77135	0.031924
1.15539	-0.13215	5.77679	-0.30065		1.15514	-0.43853	5.77689	-0.4904		1.1553	-0.67682	5.77674	-0.81644		1.15495	2.50535	5.77468	0.031009
1.15606	-0.13469	5.78012	-0.2922		1.15581	-0.43689	5.78022	-0.48573		1.15596	-0.67851	5.78007	-0.82329		1.15562	2.50765	5.77802	0.032719
1.15673	-0.13774	5.78345	-0.28123		1.15648	-0.43509	5.78355	-0.47234		1.15663	-0.6802	5.7834	-0.82682		1.15629	2.50952	5.78135	0.033821
1.15739	-0.14078	5.78678	-0.27026		1.15714	-0.43346	5.78689	-0.46411		1.1573	-0.68189	5.78673	-0.82835		1.15695	2.51032	5.78468	0.037123
1.15806	-0.14372	5.79011	-0.26067		1.15781	-0.43178	5.79022	-0.46719		1.15796	-0.68364	5.79007	-0.83473		1.15762	2.5105	5.78801	0.04268
1.15873	-0.14663	5.79345	-0.25384		1.15847	-0.43	5.79355	-0.46969		1.15863	-0.68627	5.7934	-0.83924		1.15829	2.51067	5.79134	0.051127
1.15939	-0.14969	5.79678	-0.25003		1.15914	-0.42819	5.79688	-0.46841		1.15929	-0.68891	5.79673	-0.84001		1.15895	2.51085	5.79467	0.05233
1.16006	-0.15228	5.80011	-0.253		1.15981	-0.42418	5.80021	-0.47101		1.15996	-0.69157	5.80006	-0.8396		1.15962	2.51091	5.79801	0.059882
1.16073	-0.15354	5.80344	-0.2596		1.16047	-0.4197	5.80354	-0.47493		1.16063	-0.69405	5.80339	-0.83948		1.16028	2.51034	5.80134	0.071204
1.16139	-0.15413	5.80677	-0.26322		1.16114	-0.41523	5.80688	-0.47244		1.16129	-0.69652	5.80672	-0.83531		1.16095	2.50894	5.80467	0.069516
1.16206	-0.15517	5.81011	-0.26141		1.16181	-0.41102	5.81021	-0.46483		1.16196	-0.699	5.81006	-0.82918		1.16162	2.50875	5.808	0.055871
1.16272	-0.15617	5.81344	-0.26902		1.16247	-0.40662	5.81354	-0.46103		1.16263	-0.70149	5.81339	-0.82395		1.16228	2.50856	5.81133	0.051808
1.16339	-0.15716	5.81677	-0.27933		1.16314	-0.40128	5.81687	-0.45785		1.16329	-0.70448	5.81672	-0.8178		1.16295	2.50838	5.81467	0.047979
1.16406	-0.15816	5.8201	-0.28926		1.16381	-0.39749	5.8202	-0.44817		1.16396	-0.70662	5.82005	-0.80607		1.16362	2.50819	5.818	0.039669
1.16472	-0.15947	5.82343	-0.29904		1.16447	-0.3948	5.82353	-0.43648		1.16463	-0.70876	5.82338	-0.79749		1.16428	2.50789	5.82133	0.037382
1.16539	-0.16091	5.82676	-0.30411		1.16514	-0.39232	5.82687	-0.43045		1.16529	-0.71104	5.82671	-0.79159		1.16495	2.50675	5.82466	0.03668
1.16606	-0.16135	5.8301	-0.29638		1.1658	-0.38985	5.8302	-0.42911		1.16596	-0.71317	5.83004	-0.78919		1.16562	2.50382	5.82799	0.030651
1.16672	-0.16098	5.83343	-0.28081		1.16647	-0.38737	5.83353	-0.43013		1.16662	-0.71529	5.83338	-0.80342		1.16628	2.50054	5.83133	0.024699
1.16739	-0.16062	5.83676	-0.26509		1.16714	-0.38513	5.83686	-0.43561		1.16729	-0.71723	5.83671	-0.82526		1.16695	2.49727	5.83466	0.028968
1.16806	-0.16026	5.84009	-0.26223		1.1678	-0.38308	5.84019	-0.44541		1.16796	-0.7186	5.84004	-0.84049		1.16761	2.494	5.83799	0.033988
1.16872	-0.15979	5.84342	-0.26835		1.16847	-0.38114	5.84352	-0.4543		1.16862	-0.71965	5.84337	-0.85047		1.16828	2.49076	5.84132	0.03925
1.16939	-0.1587	5.84676	-0.27437		1.16914	-0.37891	5.84686	-0.45713		1.16929	-0.72062	5.8467	-0.8592		1.16895	2.48797	5.84465	0.046365
1.17005	-0.15723	5.85009	-0.2793		1.1698	-0.37657	5.85019	-0.46064		1.16996	-0.72161	5.85003	-0.8517		1.16961	2.48687	5.84799	0.050283
1.17072	-0.15594	5.85342	-0.28093		1.17047	-0.3745	5.85352	-0.46465		1.17062	-0.72265	5.85336	-0.84004		1.17028	2.48722	5.85132	0.0409
1.17139	-0.15468	5.85675	-0.27523		1.17114	-0.37224	5.85685	-0.46322		1.17129	-0.72355	5.8567	-0.82907		1.17095	2.48758	5.85465	0.038914
1.17205	-0.15339	5.86008	-0.26586		1.1718	-0.3714	5.86018	-0.45841		1.17195	-0.72224	5.86003	-0.81301		1.17161	2.48793	5.85798	0.047438
1.17272	-0.1521	5.86342	-0.25734		1.17247	-0.37116	5.86351	-0.45059		1.17262	-0.72182	5.86336	-0.79683		1.17228	2.48828	5.86131	0.056078
1.17339	-0.15087	5.86675	-0.25474		1.17313	-0.3708	5.86685	-0.4453		1.17329	-0.7215	5.86669	-0.78392		1.17294	2.48888	5.86465	0.05746
1.17405	-0.14987	5.87008	-0.25212		1.1738	-0.37038	5.87018	-0.43979		1.17395	-0.72118	5.87002	-0.77444		1.17361	2.49024	5.86798	0.061525
1.17472	-0.15026	5.87341	-0.252		1.17447	-0.36998	5.87351	-0.42838		1.17462	-0.72087	5.87335	-0.77588		1.17428	2.49062	5.87131	0.062256
1.17538	-0.15188	5.87674	-0.26185		1.17513	-0.36959	5.87684	-0.41781		1.17529	-0.72056	5.87669	-0.78959		1.17494	2.49044	5.87464	0.056069
1.17605	-0.15357	5.88007	-0.27721		1.1758	-0.36915	5.88017	-0.41571		1.17595	-0.72038	5.88002	-0.801		1.17561	2.49025	5.87797	0.04838
1.17672	-0.15529	5.88341	-0.28652		1.17647	-0.37137	5.88351	-0.40871		1.17662	-0.72092	5.88335	-0.81314		1.17628	2.49006	5.88131	0.0482
1.17738	-0.15694	5.88674	-0.29711		1.17713	-0.37577	5.88684	-0.40074		1.17728	-0.7226	5.88668	-0.82942		1.17694	2.48979	5.88464	0.052223
1.17805	-0.15821	5.89007	-0.30061		1.1778	-0.37998	5.89017	-0.40602		1.17795	-0.72417	5.89001	-0.84153		1.17761	2.48895	5.88797	0.05602
1.17872	-0.15868	5.8934	-0.29559		1.17847	-0.38483	5.8935	-0.41385		1.17862	-0.72585	5.89334	-0.84522		1.17828	2.48701	5.8913	0.054826
1.17938	-0.15861	5.89673	-0.28587		1.17913	-0.38932	5.89683	-0.41734		1.17928	-0.72752	5.89667	-0.8445		1.17894	2.48526	5.89463	0.051583
1.18005	-0.15843	5.90007	-0.28393		1.1798	-0.39396	5.90016	-0.42284		1.17995	-0.72911	5.90001	-0.83906		1.17961	2.48358	5.89796	0.052847
1.18072	-0.15823	5.9034	-0.28185		1.18046	-0.39681	5.9035	-0.43369		1.18062	-0.73147	5.90334	-0.83131		1.18027	2.48183	5.9013	0.05685
1.18138	-0.15804	5.90673	-0.2789		1.18113	-0.39721	5.90683	-0.43774		1.18128	-0.73253	5.90667	-0.82232		1.18094	2.48019	5.90463	0.057807
1.18205	-0.15822	5.91006	-0.28077		1.1818	-0.39634	5.91016	-0.43709		1.18195	-0.73305	5.91	-0.81551		1.18161	2.47888	5.90796	0.062137
1.18271	-0.15958	5.91339	-0.28394		1.18246	-0.39524	5.91349	-0.43782		1.18261	-0.7336	5.91333	-0.8126		1.18227	2.47929	5.91129	0.068502
1.18338	-0.16163	5.91673	-0.27385		1.18313	-0.39407	5.91682	-0.43298		1.18328	-0.73415	5.91666	-0.81107		1.18294	2.48058	5.91462	0.066733
1.18405	-0.16357	5.92006	-0.26333		1.18379	-0.39302	5.92015	-0.42323		1.18395	-0.7347	5.91999	-0.80505		1.18361	2.48206	5.91796	0.05148
1.18471	-0.16562	5.92339	-0.26233		1.18446	-0.39206	5.92349	-0.41584		1.18461	-0.73539	5.92333	-0.79476		1.18427	2.48347	5.92129	0.036195
1.18538	-0.1677	5.92672	-0.26045		1.18513	-0.39125	5.92682	-0.4102		1.18528	-0.73633	5.92666	-0.78467		1.18494	2.48495	5.92462	0.022669
1.18605	-0.16963	5.93005	-0.2572		1.18579	-0.39097	5.93015	-0.40956		1.18595	-0.73579	5.92999	-0.78576		1.18561	2.48619	5.92795	0.009597
1.18671	-0.17147	5.93339	-0.26346		1.18646	-0.39075	5.93348	-0.42339		1.18661	-0.73524	5.93332	-0.79404		1.18627	2.48627	5.93128	0.002843
1.18738	-0.17312	5.93672	-0.27512		1.18713	-0.39053	5.93681	-0.42922		1.18728	-0.7347	5.93665	-0.7997		1.18694	2.48417	5.93461	0.004641
1.18805	-0.17467	5.94005	-0.27869		1.18779	-0.39031	5.94014	-0.42247		1.18795	-0.73416	5.93998	-0.80136		1.18761	2.48084	5.93795	0.006725
1.18871	-0.17621	5.94338	-0.27592		1.18846	-0.39009	5.94348	-0.42078		1.18861	-0.73365	5.94331	-0.80231		1.18827	2.47765	5.94128	0.007547
1.18938	-0.17783	5.94671	-0.27253		1.18913	-0.3902	5.94681	-0.41953		1.18928	-0.73195	5.94665	-0.79628		1.18894	2.47428	5.94461	0.007081
1.19005	-0.17949	5.95005	-0.26763		1.18979	-0.39156	5.95014	-0.40797		1.18994	-0.73053	5.94998	-0.79033		1.1896	2.47096	5.94794	0.009342
1.19071	-0.18082	5.95338	-0.25952		1.19046	-0.39387	5.95347	-0.40052		1.19061	-0.72966	5.95331	-0.79167		1.19027	2.46813	5.95127	0.01601
1.19138	-0.1809	5.95671	-0.25666		1.19112	-0.39631	5.9568	-0.40601		1.19128	-0.72879	5.95664	-0.79717		1.19094	2.46684	5.95461	0.02124
1.19204	-0.17936	5.96004	-0.25721		1.19179	-0.3986	5.96013	-0.41247		1.19194	-0.72792	5.95997	-0.80728		1.1916	2.46664	5.95794	0.021247
1.19271	-0.17727	5.96337	-0.25674		1.19246	-0.40113	5.96347	-0.41737		1.19261	-0.72703	5.9633	-0.8135		1.19227	2.46662	5.96127	0.021263
1.19338	-0.17506	5.96671	-0.25732		1.19312	-0.40333	5.9668	-0.42136		1.19328	-0.72558	5.96664	-0.81203		1.19294	2.4666	5.9646	0.012564
1.19404	-0.17272	5.97004	-0.25807		1.19379	-0.40349	5.97013	-0.42864		1.19394	-0.72306	5.96997	-0.80807		1.1936	2.46658	5.96793	-0.00046
1.19471	-0.17047	5.97337	-0.25924		1.19446	-0.40178	5.97346	-0.44104		1.19461	-0.72146	5.9733	-0.8054		1.19427	2.46655	5.97127	-0.00487
1.19538	-0.16863	5.9767	-0.26548		1.19512	-0.39951	5.97679	-0.44645		1.19528	-0.72008	5.97663	-0.79608		1.19494	2.46646	5.9746	0.000582
1.19604	-0.1676	5.98003	-0.2734		1.19579	-0.39735	5.98012	-0.4437		1.19594	-0.71871	5.97996	-0.78842		1.1956	2.46675	5.97793	0.008861
1.19671	-0.16745	5.98336	-0.27575		1.19646	-0.39522	5.98346	-0.4417		1.19661	-0.71733	5.98329	-0.7879		1.19627	2.46821	5.98126	0.017855
1.19738	-0.16787	5.9867	-0.27604		1.19712	-0.39309	5.98679	-0.43843		1.19727	-0.71603	5.98662	-0.78739		1.19693	2.46961	5.98459	0.024121
1.19804	-0.16829	5.99003	-0.27161		1.19779	-0.3921	5.99012	-0.43658		1.19794	-0.71596	5.98996	-0.78691		1.1976	2.4711	5.98793	0.027364
1.19871	-0.16871	5.99336	-0.26257		1.19845	-0.39205	5.99345	-0.4476		1.19861	-0.71603	5.99329	-0.79236		1.19827	2.47258	5.99126	0.027153
1.19937	-0.16914	5.99669	-0.25126		1.19912	-0.39186	5.99678	-0.46412		1.19927	-0.71488	5.99662	-0.80038		1.19893	2.47391	5.99459	0.025957
1.20004	-0.16964	6.00002	-0.24623		1.19979	-0.39162	6.00011	-0.47335		1.19994	-0.71374	5.99995	-0.8058		1.1996	2.47444	5.99792	0.028697
1.20071	-0.17043	6.00336	-0.24335		1.20045	-0.39138	6.00345	-0.47562		1.2006	-0.71259	6.00328	-0.81312		1.20027	2.47392	6.00125	0.034298
1.20137	-0.17156	6.00669	-0.2373		1.20112	-0.39112	6.00678	-0.46835		1.20127	-0.71145	6.00661	-0.82064		1.20093	2.47279	6.00458	0.033502
1.20204	-0.1727	6.01002	-0.2384		1.20179	-0.39087	6.01011	-0.45591		1.20194	-0.71051	6.00994	-0.82115		1.2016	2.47167	6.00792	0.031108
1.20271	-0.17385	6.01335	-0.24704		1.20245	-0.39022	6.01344	-0.44828		1.2026	-0.71106	6.01328	-0.8152		1.20226	2.47054	6.01125	0.031806
1.20337	-0.17502	6.01668	-0.25623		1.20312	-0.389	6.01677	-0.44654		1.20327	-0.71289	6.01661	-0.81764		1.20293	2.46954	6.01458	0.03389
1.20404	-0.17621	6.02001	-0.2669		1.20379	-0.38763	6.0201	-0.44739		1.20394	-0.71504	6.01994	-0.82417		1.2036	2.46929	6.01791	0.033538
1.2047	-0.17717	6.02335	-0.28053		1.20445	-0.38607	6.02344	-0.44782		1.2046	-0.71719	6.02327	-0.82972		1.20426	2.46984	6.02125	0.033988
1.20537	-0.17721	6.02668	-0.28652		1.20512	-0.38474	6.02677	-0.44352		1.20527	-0.71951	6.0266	-0.83916		1.20493	2.46982	6.02458	0.037056
1.20604	-0.17639	6.03001	-0.28449		1.20578	-0.3833	6.0301	-0.43377		1.20593	-0.72164	6.02993	-0.85643		1.2056	2.46981	6.02791	0.037844
1.2067	-0.17557	6.03334	-0.2756		1.20645	-0.38078	6.03343	-0.42566		1.2066	-0.7234	6.03326	-0.85765		1.20626	2.4698	6.03124	0.030996
1.20737	-0.17476	6.03667	-0.26534		1.20712	-0.37811	6.03676	-0.42829		1.20727	-0.72494	6.0366	-0.85125		1.20693	2.46978	6.03457	0.020612
1.20804	-0.17394	6.04001	-0.25936		1.20778	-0.3763	6.04009	-0.43832		1.20793	-0.72693	6.03993	-0.8455		1.2076	2.46968	6.0379	0.011208
1.2087	-0.17342	6.04334	-0.25385		1.20845	-0.37462	6.04343	-0.4438		1.2086	-0.72892	6.04326	-0.83011		1.20826	2.46915	6.04124	0.001937
1.20937	-0.17426	6.04667	-0.2498		1.20911	-0.373	6.04676	-0.44216		1.20927	-0.73091	6.04659	-0.81058		1.20893	2.46873	6.04457	-0.00477
1.21004	-0.17675	6.05	-0.2536		1.20978	-0.37133	6.05009	-0.43589		1.20993	-0.73305	6.04992	-0.80314		1.20959	2.46848	6.0479	-0.00301
1.2107	-0.17972	6.05333	-0.2573		1.21045	-0.3698	6.05342	-0.42464		1.2106	-0.735	6.05325	-0.80042		1.21026	2.46823	6.05123	0.003764
1.21137	-0.1828	6.05667	-0.25986		1.21111	-0.36999	6.05675	-0.41492		1.21127	-0.73602	6.05659	-0.79773		1.21093	2.46799	6.05456	0.011293
1.21203	-0.1858	6.06	-0.26532		1.21178	-0.3702	6.06008	-0.41597		1.21193	-0.73616	6.05992	-0.80911		1.21159	2.46768	6.0579	0.019777
1.2127	-0.18857	6.06333	-0.2688		1.21245	-0.3703	6.06342	-0.42377		1.2126	-0.7363	6.06325	-0.81728		1.21226	2.46682	6.06123	0.025326
1.21337	-0.19049	6.06666	-0.2743		1.21311	-0.37041	6.06675	-0.43329		1.21327	-0.73645	6.06658	-0.81655		1.21293	2.46473	6.06456	0.02522
1.21403	-0.19108	6.06999	-0.27799		1.21378	-0.3705	6.07008	-0.44386		1.21393	-0.73659	6.06991	-0.81406		1.21359	2.4627	6.06789	0.024295
1.2147	-0.19095	6.07333	-0.27695		1.21445	-0.37061	6.07341	-0.44696		1.2146	-0.73674	6.07324	-0.81197		1.21426	2.46057	6.07122	0.023411
1.21537	-0.19083	6.07666	-0.27583		1.21511	-0.37083	6.07674	-0.44365		1.21526	-0.73719	6.07657	-0.81107		1.21493	2.45857	6.07456	0.018531
1.21603	-0.1907	6.07999	-0.27082		1.21578	-0.37082	6.08007	-0.44305		1.21593	-0.73888	6.07991	-0.81615		1.21559	2.45657	6.07789	0.011333
1.2167	-0.19058	6.08332	-0.26156		1.21644	-0.36985	6.0834	-0.44269		1.2166	-0.74065	6.08324	-0.8226		1.21626	2.45478	6.08122	0.007321
1.21737	-0.19029	6.08665	-0.25469		1.21711	-0.36871	6.08674	-0.43754		1.21726	-0.74229	6.08657	-0.82231		1.21693	2.45404	6.08455	0.0077
1.21803	-0.18941	6.08999	-0.24765		1.21778	-0.36745	6.09007	-0.43233		1.21793	-0.74393	6.0899	-0.81707		1.21759	2.45422	6.08788	0.005285
1.2187	-0.18788	6.09332	-0.23585		1.21844	-0.3663	6.0934	-0.42861		1.2186	-0.74557	6.09323	-0.80961		1.21826	2.45453	6.09122	0.001795
1.21937	-0.18606	6.09665	-0.24245		1.21911	-0.36518	6.09673	-0.42453		1.21926	-0.74729	6.09656	-0.80218		1.21892	2.45485	6.09455	-0.00049
1.22003	-0.1842	6.09998	-0.24904		1.21978	-0.36447	6.10006	-0.42395		1.21993	-0.74763	6.09989	-0.79497		1.21959	2.45517	6.09788	-0.00459
1.2207	-0.18237	6.10331	-0.24809		1.22044	-0.36541	6.1034	-0.42132		1.22059	-0.74743	6.10323	-0.8013		1.22026	2.45552	6.10121	-0.00874
1.22136	-0.18083	6.10665	-0.24791		1.22111	-0.36716	6.10673	-0.41673		1.22126	-0.74717	6.10656	-0.81216		1.22092	2.45605	6.10454	-0.01264
1.22203	-0.18022	6.10998	-0.25605		1.22178	-0.36886	6.11006	-0.41759		1.22193	-0.74694	6.10989	-0.8155		1.22159	2.45603	6.10787	-0.01746
1.2227	-0.1808	6.11331	-0.25388		1.22244	-0.37064	6.11339	-0.42415		1.22259	-0.7467	6.11322	-0.81452		1.22226	2.45381	6.11121	-0.02121
1.22336	-0.18195	6.11664	-0.25138		1.22311	-0.37234	6.11672	-0.42775		1.22326	-0.74647	6.11655	-0.80926		1.22292	2.45159	6.11454	-0.02334
1.22403	-0.18313	6.11997	-0.25994		1.22377	-0.37363	6.12005	-0.43228		1.22392	-0.7459	6.11988	-0.79905		1.22359	2.44937	6.11787	-0.0171
1.2247	-0.18425	6.1233	-0.26335		1.22444	-0.37426	6.12339	-0.44132		1.22459	-0.74547	6.12322	-0.79484		1.22426	2.44712	6.1212	-0.00743
1.22536	-0.18536	6.12664	-0.26435		1.22511	-0.37559	6.12672	-0.44232		1.22526	-0.7459	6.12655	-0.79753		1.22492	2.44469	6.12453	-0.00265
1.22603	-0.18575	6.12997	-0.26939		1.22577	-0.377	6.13005	-0.43879		1.22592	-0.74637	6.12988	-0.80108		1.22559	2.4422	6.12787	-0.00136
1.2267	-0.18439	6.1333	-0.27372		1.22644	-0.37845	6.13338	-0.43991		1.22659	-0.7468	6.13321	-0.80744		1.22625	2.43987	6.1312	0.002699
1.22736	-0.18202	6.13663	-0.27009		1.22711	-0.38001	6.13671	-0.44186		1.22726	-0.74723	6.13654	-0.8095		1.22692	2.43763	6.13453	-0.00576
1.22803	-0.17944	6.13996	-0.27235		1.22777	-0.38141	6.14004	-0.43972		1.22792	-0.74772	6.13987	-0.80701		1.22759	2.43536	6.13786	-0.01759
1.22869	-0.17682	6.1433	-0.26992		1.22844	-0.38325	6.14338	-0.43948		1.22859	-0.74882	6.1432	-0.80751		1.22825	2.43297	6.14119	-0.02026
1.22936	-0.17439	6.14663	-0.26128		1.2291	-0.38505	6.14671	-0.43977		1.22926	-0.7503	6.14654	-0.80961		1.22892	2.43072	6.14453	-0.02194
1.23003	-0.17199	6.14996	-0.25608		1.22977	-0.38674	6.15004	-0.43657		1.22992	-0.75194	6.14987	-0.81424		1.22958	2.42847	6.14786	-0.02436
1.23069	-0.17015	6.15329	-0.2647		1.23044	-0.3884	6.15337	-0.43176		1.23059	-0.75347	6.1532	-0.82307		1.23025	2.42633	6.15119	-0.02518
1.23136	-0.16928	6.15662	-0.27457		1.2311	-0.38997	6.1567	-0.42815		1.23125	-0.75499	6.15653	-0.8363		1.23092	2.42486	6.15452	-0.02744
1.23203	-0.16851	6.15996	-0.28119		1.23177	-0.3917	6.16003	-0.4226		1.23192	-0.75663	6.15986	-0.83795		1.23158	2.42349	6.15785	-0.03032
1.23269	-0.16777	6.16329	-0.28461		1.23244	-0.39383	6.16337	-0.41294		1.23259	-0.7582	6.16319	-0.83242		1.23225	2.42212	6.16118	-0.02576
1.23336	-0.16702	6.16662	-0.28297		1.2331	-0.39704	6.1667	-0.40654		1.23325	-0.76013	6.16652	-0.82755		1.23292	2.42073	6.16452	-0.02398
1.23402	-0.16625	6.16995	-0.27116		1.23377	-0.39995	6.17003	-0.40431		1.23392	-0.76272	6.16986	-0.82211		1.23358	2.41919	6.16785	-0.0257
1.23469	-0.16572	6.17328	-0.25946		1.23443	-0.40267	6.17336	-0.40815		1.23459	-0.76514	6.17319	-0.80868		1.23425	2.41744	6.17118	-0.02503
1.23536	-0.16573	6.17661	-0.25469		1.2351	-0.40539	6.17669	-0.41765		1.23525	-0.76755	6.17652	-0.79454		1.23492	2.41583	6.17451	-0.01952
1.23602	-0.16572	6.17995	-0.25662		1.23577	-0.40811	6.18002	-0.42235		1.23592	-0.77015	6.17985	-0.78603		1.23558	2.41425	6.17784	-0.01838
1.23669	-0.16551	6.18328	-0.25925		1.23643	-0.411	6.18336	-0.41923		1.23659	-0.77256	6.18318	-0.78502		1.23625	2.41278	6.18118	-0.02128
1.23736	-0.1653	6.18661	-0.25991		1.2371	-0.41223	6.18669	-0.41784		1.23725	-0.77521	6.18651	-0.78224		1.23691	2.4113	6.18451	-0.02216
1.23802	-0.1651	6.18994	-0.25839		1.23777	-0.41276	6.19002	-0.41443		1.23792	-0.77884	6.18984	-0.7745		1.23758	2.40991	6.18784	-0.01716
1.23869	-0.16486	6.19327	-0.25472		1.23843	-0.41327	6.19335	-0.40784		1.23858	-0.78229	6.19318	-0.77324		1.23825	2.40953	6.19117	-0.0202
1.23936	-0.16424	6.19661	-0.2433		1.2391	-0.41374	6.19668	-0.41095		1.23925	-0.78575	6.19651	-0.7766		1.23891	2.41102	6.1945	-0.02595
1.24002	-0.16323	6.19994	-0.23584		1.23977	-0.41425	6.20001	-0.42175		1.23992	-0.78948	6.19984	-0.77282		1.23958	2.41165	6.19784	-0.02306
1.24069	-0.16249	6.20327	-0.23669		1.24043	-0.41474	6.20335	-0.42952		1.24058	-0.79294	6.20317	-0.76869		1.24025	2.41231	6.20117	-0.01387
1.24135	-0.16179	6.2066	-0.24113		1.2411	-0.41476	6.20668	-0.43187		1.24125	-0.79603	6.2065	-0.77097		1.24091	2.41293	6.2045	-0.01814
1.24202	-0.16111	6.20993	-0.24226		1.24177	-0.41383	6.21001	-0.4327		1.24192	-0.79811	6.20983	-0.77123		1.24158	2.41356	6.20783	-0.0242
1.24269	-0.16039	6.21327	-0.2454		1.24243	-0.41243	6.21334	-0.42827		1.24258	-0.8004	6.21317	-0.76258		1.24225	2.41415	6.21116	-0.02551
1.24335	-0.15983	6.2166	-0.24371		1.2431	-0.41095	6.21667	-0.41311		1.24325	-0.80286	6.2165	-0.76169		1.24291	2.41409	6.2145	-0.02987
1.24402	-0.15966	6.21993	-0.2364		1.24376	-0.40939	6.22	-0.39633		1.24391	-0.80514	6.21983	-0.76821		1.24358	2.41241	6.21783	-0.03064
1.24469	-0.15942	6.22326	-0.23068		1.24443	-0.40789	6.22334	-0.39188		1.24458	-0.80742	6.22316	-0.77589		1.24425	2.40999	6.22116	-0.0216
1.24535	-0.15868	6.22659	-0.22668		1.2451	-0.4065	6.22667	-0.39874		1.24525	-0.80987	6.22649	-0.7839		1.24491	2.40772	6.22449	-0.01495
1.24602	-0.15797	6.22992	-0.22591		1.24576	-0.40512	6.23	-0.40611		1.24591	-0.81176	6.22982	-0.79376		1.24558	2.40542	6.22782	-0.01642
1.24669	-0.15726	6.23326	-0.22771		1.24643	-0.40472	6.23333	-0.41584		1.24658	-0.81391	6.23315	-0.79394		1.24624	2.40298	6.23116	-0.02141
1.24735	-0.15652	6.23659	-0.22432		1.2471	-0.40515	6.23666	-0.43122		1.24725	-0.81655	6.23649	-0.78772		1.24691	2.40056	6.23449	-0.03293
1.24802	-0.15572	6.23992	-0.22389		1.24776	-0.40575	6.24	-0.43763		1.24791	-0.819	6.23982	-0.78376		1.24758	2.39795	6.23782	-0.04435
1.24869	-0.15482	6.24325	-0.22516		1.24843	-0.40639	6.24333	-0.43268		1.24858	-0.82165	6.24315	-0.78525		1.24824	2.39625	6.24115	-0.04922
1.24935	-0.15401	6.24658	-0.22229		1.24909	-0.40697	6.24666	-0.43115		1.24924	-0.8241	6.24648	-0.79242		1.24891	2.39466	6.24448	-0.04826
1.25002	-0.1533	6.24992	-0.22092		1.24976	-0.40771	6.24999	-0.43599		1.24991	-0.82624	6.24981	-0.80206		1.24958	2.39305	6.24782	-0.04306
1.25068	-0.15256	6.25325	-0.22491		1.25043	-0.40892	6.25332	-0.43104		1.25058	-0.82803	6.25314	-0.80897		1.25024	2.39135	6.25115	-0.03792
1.25135	-0.15184	6.25658	-0.22447		1.25109	-0.40962	6.25665	-0.42323		1.25124	-0.82962	6.25647	-0.80418		1.25091	2.38972	6.25448	-0.03383
1.25202	-0.15119	6.25991	-0.22616		1.25176	-0.4101	6.25998	-0.41971		1.25191	-0.8312	6.25981	-0.79816		1.25158	2.38792	6.25781	-0.03108
1.25268	-0.1508	6.26325	-0.22948		1.25243	-0.41056	6.26332	-0.41204		1.25258	-0.83291	6.26314	-0.79131		1.25224	2.38701	6.26114	-0.02991
1.25335	-0.15126	6.26658	-0.2357		1.25309	-0.41104	6.26665	-0.39988		1.25324	-0.83449	6.26647	-0.78161		1.25291	2.3864	6.26447	-0.03052
1.25402	-0.15293	6.26991	-0.24259		1.25376	-0.4115	6.26998	-0.3969		1.25391	-0.83618	6.2698	-0.77895		1.25357	2.38578	6.26781	-0.03267
1.25468	-0.15453	6.27324	-0.24642		1.25442	-0.41196	6.27331	-0.39446		1.25457	-0.83706	6.27313	-0.78896		1.25424	2.38513	6.27114	-0.03615
1.25535	-0.15623	6.27657	-0.2491		1.25509	-0.41237	6.27664	-0.38415		1.25524	-0.83691	6.27646	-0.79711		1.25491	2.38456	6.27447	-0.04367
1.25602	-0.15781	6.2799	-0.25106		1.25576	-0.41282	6.27997	-0.38154		1.25591	-0.83607	6.2798	-0.80304		1.25557	2.38439	6.2778	-0.05124
1.25668	-0.15927	6.28324	-0.24527		1.25642	-0.41324	6.28331	-0.38748		1.25657	-0.83527	6.28313	-0.81249		1.25624	2.38523	6.28113	-0.0563
1.25735	-0.16029	6.28657	-0.23585		1.25709	-0.41369	6.28664	-0.39227		1.25724	-0.83446	6.28646	-0.81067		1.25691	2.38642	6.28446	-0.06038
1.25801	-0.16067	6.2899	-0.22555		1.25776	-0.41416	6.28997	-0.39442		1.25791	-0.8336	6.28979	-0.80519		1.25757	2.38768	6.2878	-0.06344
1.25868	-0.16072	6.29323	-0.21418		1.25842	-0.41468	6.2933	-0.39552		1.25857	-0.83274	6.29312	-0.80629		1.25824	2.38885	6.29113	-0.06179
1.25935	-0.16077	6.29656	-0.21007		1.25909	-0.41557	6.29663	-0.39103		1.25924	-0.83169	6.29645	-0.81045		1.2589	2.39004	6.29446	-0.05862
1.26001	-0.16082	6.2999	-0.20975		1.25975	-0.41692	6.29996	-0.38661		1.25991	-0.83223	6.29978	-0.81057		1.25957	2.39157	6.29779	-0.05856
1.26068	-0.1609	6.30323	-0.20972		1.26042	-0.41846	6.3033	-0.38268		1.26057	-0.83281	6.30312	-0.81593		1.26024	2.39442	6.30112	-0.06159
1.26135	-0.16127	6.30656	-0.20862		1.26109	-0.41985	6.30663	-0.38228		1.26124	-0.83343	6.30645	-0.82488		1.2609	2.39698	6.30446	-0.05778
1.26201	-0.16222	6.30989	-0.20706		1.26175	-0.42145	6.30996	-0.39168		1.2619	-0.83401	6.30978	-0.8322		1.26157	2.39854	6.30779	-0.05404
1.26268	-0.16315	6.31322	-0.20111		1.26242	-0.42287	6.31329	-0.40048		1.26257	-0.83459	6.31311	-0.83497		1.26224	2.40011	6.31112	-0.05555
1.26334	-0.16408	6.31656	-0.19404		1.26309	-0.42355	6.31662	-0.40407		1.26324	-0.8349	6.31644	-0.83162		1.2629	2.40177	6.31445	-0.05487
1.26401	-0.16501	6.31989	-0.19453		1.26375	-0.42307	6.31996	-0.40768		1.2639	-0.83469	6.31977	-0.82295		1.26357	2.40326	6.31778	-0.05426
1.26468	-0.16595	6.32322	-0.20176		1.26442	-0.42205	6.32329	-0.40673		1.26457	-0.83431	6.3231	-0.811		1.26424	2.4042	6.32112	-0.05777
1.26534	-0.16682	6.32655	-0.2124		1.26509	-0.42101	6.32662	-0.40009		1.26524	-0.83389	6.32644	-0.7984		1.2649	2.40421	6.32445	-0.05627
1.26601	-0.16775	6.32988	-0.22367		1.26575	-0.41998	6.32995	-0.3986		1.2659	-0.8335	6.32977	-0.78993		1.26557	2.40477	6.32778	-0.05052
1.26668	-0.16924	6.33321	-0.22735		1.26642	-0.41889	6.33328	-0.39873		1.26657	-0.83312	6.3331	-0.79036		1.26623	2.40536	6.33111	-0.04809
1.26734	-0.17107	6.33655	-0.22377		1.26709	-0.41785	6.33661	-0.39539		1.26723	-0.8327	6.33643	-0.79534		1.2669	2.4059	6.33444	-0.04537
1.26801	-0.17283	6.33988	-0.21217		1.26775	-0.41751	6.33995	-0.40163		1.2679	-0.83238	6.33976	-0.79246		1.26757	2.40646	6.33778	-0.04544
1.26868	-0.17467	6.34321	-0.19725		1.26842	-0.41631	6.34328	-0.40986		1.26857	-0.83204	6.34309	-0.79001		1.26823	2.40685	6.34111	-0.04852
1.26934	-0.17642	6.34654	-0.18768		1.26908	-0.41463	6.34661	-0.40308		1.26923	-0.8317	6.34642	-0.79082		1.2689	2.40627	6.34444	-0.04912
1.27001	-0.17761	6.34987	-0.18579		1.26975	-0.41281	6.34994	-0.39048		1.2699	-0.83133	6.34976	-0.78997		1.26957	2.40596	6.34777	-0.04894
1.27067	-0.17736	6.35321	-0.19201		1.27042	-0.41095	6.35327	-0.39091		1.27057	-0.83099	6.35309	-0.7875		1.27023	2.40611	6.3511	-0.04601
1.27134	-0.17664	6.35654	-0.20224		1.27108	-0.40919	6.3566	-0.3983		1.27123	-0.83066	6.35642	-0.79284		1.2709	2.40625	6.35443	-0.0408
1.27201	-0.17595	6.35987	-0.20746		1.27175	-0.40746	6.35994	-0.40137		1.2719	-0.83127	6.35975	-0.79465		1.27157	2.4064	6.35777	-0.03886
1.27268	-0.17526	6.3632	-0.21341		1.27242	-0.40646	6.36327	-0.408		1.27256	-0.83271	6.36308	-0.78838		1.27223	2.40654	6.3611	-0.03981
1.27334	-0.17457	6.36653	-0.21917		1.27308	-0.4068	6.3666	-0.4179		1.27323	-0.83453	6.36641	-0.77815		1.2729	2.40651	6.36443	-0.03836
1.27401	-0.17405	6.36986	-0.21705		1.27375	-0.40763	6.36993	-0.41824		1.2739	-0.83652	6.36974	-0.77692		1.27357	2.40586	6.36776	-0.03973
1.27467	-0.17417	6.3732	-0.2146		1.27441	-0.40848	6.37326	-0.41143		1.27456	-0.83836	6.37308	-0.79022		1.27423	2.40391	6.3711	-0.04766
1.27534	-0.17477	6.37653	-0.21271		1.27508	-0.40928	6.37659	-0.41128		1.27523	-0.8402	6.37641	-0.80867		1.2749	2.40207	6.37443	-0.05365
1.27601	-0.17542	6.37986	-0.20402		1.27575	-0.41007	6.37993	-0.41481		1.2759	-0.84204	6.37974	-0.82094		1.27556	2.40013	6.37776	-0.06342
1.27667	-0.17607	6.38319	-0.19542		1.27641	-0.4104	6.38326	-0.41455		1.27656	-0.84234	6.38307	-0.83183		1.27623	2.3983	6.38109	-0.0779
1.27734	-0.17672	6.38652	-0.18861		1.27708	-0.4104	6.38659	-0.41238		1.27723	-0.84184	6.3864	-0.83515		1.2769	2.39659	6.38442	-0.08592
1.27801	-0.17738	6.38986	-0.18652		1.27775	-0.4103	6.38992	-0.40948		1.2779	-0.84103	6.38973	-0.82409		1.27756	2.39581	6.38775	-0.0837
1.27867	-0.17805	6.39319	-0.18507		1.27841	-0.41019	6.39325	-0.40507		1.27856	-0.84022	6.39306	-0.80884		1.27823	2.39539	6.39109	-0.08214
1.27934	-0.17851	6.39652	-0.18998		1.27908	-0.41008	6.39658	-0.40781		1.27923	-0.83934	6.3964	-0.80681		1.2789	2.3943	6.39442	-0.07705
1.28001	-0.1787	6.39985	-0.20095		1.27974	-0.40997	6.39992	-0.41446		1.27989	-0.83853	6.39973	-0.81272		1.27956	2.39315	6.39775	-0.06797
1.28067	-0.17885	6.40318	-0.2108		1.28041	-0.41015	6.40325	-0.41429		1.28056	-0.83789	6.40306	-0.81522		1.28023	2.39207	6.40108	-0.06818
1.28134	-0.17899	6.40652	-0.21203		1.28108	-0.41081	6.40658	-0.40918		1.28123	-0.83795	6.40639	-0.81132		1.28089	2.39099	6.40441	-0.07301
1.282	-0.17915	6.40985	-0.21382		1.28174	-0.41192	6.40991	-0.40223		1.28189	-0.83923	6.40972	-0.80449		1.28156	2.38983	6.40775	-0.07138
1.28267	-0.1791	6.41318	-0.21224		1.28241	-0.41309	6.41324	-0.3903		1.28256	-0.84068	6.41305	-0.7979		1.28223	2.38806	6.41108	-0.06864
1.28334	-0.1789	6.41651	-0.20935		1.28308	-0.41423	6.41657	-0.3814		1.28323	-0.84204	6.41639	-0.79428		1.28289	2.38678	6.41441	-0.07194
1.284	-0.17947	6.41984	-0.20906		1.28374	-0.41537	6.4199	-0.38495		1.28389	-0.84339	6.41972	-0.79739		1.28356	2.38549	6.41774	-0.06907
1.28467	-0.18077	6.42318	-0.21079		1.28441	-0.41658	6.42324	-0.39207		1.28456	-0.84474	6.42305	-0.8068		1.28423	2.38413	6.42107	-0.05876
1.28534	-0.18205	6.42651	-0.21302		1.28507	-0.41878	6.42657	-0.39548		1.28523	-0.8461	6.42638	-0.81804		1.28489	2.38284	6.42441	-0.05236
1.286	-0.18325	6.42984	-0.21125		1.28574	-0.42217	6.4299	-0.39359		1.28589	-0.84664	6.42971	-0.82169		1.28556	2.38149	6.42774	-0.05201
1.28667	-0.18456	6.43317	-0.20471		1.28641	-0.42646	6.43323	-0.39144		1.28656	-0.84683	6.43304	-0.81925		1.28623	2.37946	6.43107	-0.05366
1.28733	-0.18624	6.4365	-0.19813		1.28707	-0.43048	6.43656	-0.39316		1.28722	-0.84703	6.43637	-0.81869		1.28689	2.37699	6.4344	-0.06086
1.288	-0.18822	6.43984	-0.19375		1.28774	-0.43435	6.43989	-0.39272		1.28789	-0.84722	6.43971	-0.81739		1.28756	2.37442	6.43773	-0.0743
1.28867	-0.1899	6.44317	-0.19414		1.28841	-0.43846	6.44323	-0.38812		1.28856	-0.84742	6.44304	-0.81588		1.28822	2.37183	6.44107	-0.08321
1.28933	-0.1915	6.4465	-0.1993		1.28907	-0.44161	6.44656	-0.39087		1.28922	-0.84745	6.44637	-0.81584		1.28889	2.36908	6.4444	-0.08455
1.29	-0.19315	6.44983	-0.20698		1.28974	-0.44286	6.44989	-0.39565		1.28989	-0.84711	6.4497	-0.81199		1.28956	2.36653	6.44773	-0.08247
1.29067	-0.19484	6.45316	-0.21521		1.29041	-0.44312	6.45322	-0.39421		1.29055	-0.84675	6.45303	-0.79934		1.29022	2.36425	6.45106	-0.0771
1.29133	-0.19644	6.4565	-0.2231		1.29107	-0.4432	6.45655	-0.39136		1.29122	-0.84641	6.45636	-0.79258		1.29089	2.36306	6.45439	-0.0715
1.292	-0.19797	6.45983	-0.22903		1.29174	-0.44328	6.45988	-0.39567		1.29189	-0.84608	6.45969	-0.79155		1.29156	2.36097	6.45772	-0.07065
1.29266	-0.19941	6.46316	-0.2301		1.29241	-0.44337	6.46322	-0.40151		1.29255	-0.84574	6.46303	-0.79214		1.29222	2.35902	6.46106	-0.07124
1.29333	-0.20093	6.46649	-0.23263		1.29307	-0.44345	6.46655	-0.40211		1.29322	-0.84541	6.46636	-0.79568		1.29289	2.35707	6.46439	-0.06914
1.294	-0.20263	6.46982	-0.22744		1.29374	-0.4439	6.46988	-0.3991		1.29389	-0.84575	6.46969	-0.79871		1.29356	2.35511	6.46772	-0.06862
1.29466	-0.20427	6.47316	-0.21228		1.2944	-0.44552	6.47321	-0.40309		1.29455	-0.84756	6.47302	-0.79699		1.29422	2.3531	6.47105	-0.07574
1.29533	-0.20588	6.47649	-0.20034		1.29507	-0.44764	6.47654	-0.41127		1.29522	-0.84972	6.47635	-0.79297		1.29489	2.3517	6.47438	-0.08289
1.296	-0.20762	6.47982	-0.19267		1.29574	-0.44973	6.47987	-0.41684		1.29589	-0.8519	6.47968	-0.79074		1.29556	2.35033	6.47772	-0.08862
1.29666	-0.2094	6.48315	-0.1781		1.2964	-0.4519	6.48321	-0.4197		1.29655	-0.85409	6.48301	-0.7946		1.29622	2.34786	6.48105	-0.09487
1.29733	-0.21096	6.48648	-0.1688		1.29707	-0.45399	6.48654	-0.41938		1.29722	-0.85627	6.48635	-0.80555		1.29689	2.34536	6.48438	-0.09455
1.298	-0.2123	6.48981	-0.17596		1.29774	-0.45592	6.48987	-0.41529		1.29788	-0.85795	6.48968	-0.81511		1.29755	2.3427	6.48771	-0.08507
1.29866	-0.21368	6.49315	-0.18483		1.2984	-0.4567	6.4932	-0.41025		1.29855	-0.85855	6.49301	-0.81843		1.29822	2.34022	6.49104	-0.08097
1.29933	-0.2151	6.49648	-0.19239		1.29907	-0.45568	6.49653	-0.39999		1.29922	-0.85928	6.49634	-0.81754		1.29889	2.33767	6.49438	-0.07939
1.3	-0.21609	6.49981	-0.20399		1.29973	-0.45401	6.49986	-0.38575		1.29988	-0.86003	6.49967	-0.81321		1.29955	2.33494	6.49771	-0.06852
1.30066	-0.21594	6.50314	-0.21636		1.3004	-0.45244	6.5032	-0.37898		1.30055	-0.86078	6.503	-0.8059		1.30022	2.33368	6.50104	-0.05866
1.30133	-0.21461	6.50647	-0.21619		1.30107	-0.4509	6.50653	-0.37938		1.30122	-0.86154	6.50634	-0.7975		1.30089	2.33304	6.50437	-0.05662
1.302	-0.21299	6.50981	-0.21703		1.30173	-0.44927	6.50986	-0.38076		1.30188	-0.86229	6.50967	-0.79122		1.30155	2.33236	6.5077	-0.05469
1.30266	-0.21133	6.51314	-0.22143		1.3024	-0.4469	6.51319	-0.38327		1.30255	-0.86393	6.513	-0.78832		1.30222	2.33172	6.51103	-0.05388
1.30333	-0.20961	6.51647	-0.22149		1.30307	-0.44503	6.51652	-0.3926		1.30322	-0.86663	6.51633	-0.78669		1.30289	2.3311	6.51437	-0.06061
1.30399	-0.20795	6.5198	-0.21119		1.30373	-0.4434	6.51985	-0.40007		1.30388	-0.86947	6.51966	-0.78851		1.30355	2.33057	6.5177	-0.06204
1.30466	-0.20633	6.52313	-0.2087		1.3044	-0.44194	6.52319	-0.40072		1.30455	-0.87232	6.52299	-0.79564		1.30422	2.32989	6.52103	-0.05756
1.30533	-0.20515	6.52646	-0.20451		1.30506	-0.44038	6.52652	-0.40045		1.30521	-0.87517	6.52632	-0.79886		1.30488	2.32875	6.52436	-0.05636
1.30599	-0.20438	6.5298	-0.19625		1.30573	-0.43883	6.52985	-0.40319		1.30588	-0.87803	6.52966	-0.79711		1.30555	2.32761	6.52769	-0.05726
1.30666	-0.20368	6.53313	-0.19066		1.3064	-0.43771	6.53318	-0.39924		1.30655	-0.88087	6.53299	-0.7975		1.30622	2.32646	6.53103	-0.06431
1.30733	-0.20301	6.53646	-0.19859		1.30706	-0.43731	6.53651	-0.39732		1.30721	-0.8825	6.53632	-0.8011		1.30688	2.32532	6.53436	-0.07661
1.30799	-0.20233	6.53979	-0.20084		1.30773	-0.4372	6.53984	-0.40012		1.30788	-0.88273	6.53965	-0.79816		1.30755	2.32425	6.53769	-0.08197
1.30866	-0.20159	6.54312	-0.19542		1.3084	-0.43712	6.54318	-0.39694		1.30855	-0.88283	6.54298	-0.79605		1.30822	2.32409	6.54102	-0.07793
1.30933	-0.20088	6.54646	-0.19384		1.30906	-0.43704	6.54651	-0.39507		1.30921	-0.88293	6.54631	-0.79746		1.30888	2.32476	6.54435	-0.07391
1.30999	-0.20053	6.54979	-0.19497		1.30973	-0.43697	6.54984	-0.4017		1.30988	-0.88303	6.54964	-0.7949		1.30955	2.32552	6.54769	-0.07042
1.31066	-0.20081	6.55312	-0.19424		1.31039	-0.43677	6.55317	-0.40331		1.31054	-0.88313	6.55298	-0.78799		1.31021	2.32627	6.55102	-0.07306
1.31132	-0.20109	6.55645	-0.19754		1.31106	-0.43539	6.5565	-0.39473		1.31121	-0.88211	6.55631	-0.78706		1.31088	2.32703	6.55435	-0.08475
1.31199	-0.20137	6.55978	-0.20305		1.31173	-0.43402	6.55983	-0.38801		1.31188	-0.88158	6.55964	-0.78836		1.31155	2.32787	6.55768	-0.09493
1.31266	-0.20163	6.56312	-0.20221		1.31239	-0.43288	6.56317	-0.38122		1.31254	-0.88131	6.56297	-0.78536		1.31221	2.32936	6.56101	-0.09691
1.31332	-0.20204	6.56645	-0.20588		1.31306	-0.43182	6.5665	-0.37664		1.31321	-0.88106	6.5663	-0.77955		1.31288	2.33172	6.56435	-0.09296
1.31399	-0.2026	6.56978	-0.21015		1.31373	-0.43074	6.56983	-0.37767		1.31388	-0.88083	6.56963	-0.77655		1.31355	2.33258	6.56768	-0.08755
1.31466	-0.2025	6.57311	-0.20611		1.31439	-0.42974	6.57316	-0.38338		1.31454	-0.88058	6.57297	-0.78089		1.31421	2.33343	6.57101	-0.0806
1.31532	-0.20199	6.57644	-0.20638		1.31506	-0.42956	6.57649	-0.38535		1.31521	-0.88018	6.5763	-0.78455		1.31488	2.33428	6.57434	-0.0739
1.31599	-0.20149	6.57978	-0.21926		1.31573	-0.43109	6.57982	-0.38169		1.31587	-0.87963	6.57963	-0.77987		1.31555	2.33508	6.57767	-0.07401
1.31665	-0.20099	6.58311	-0.22457		1.31639	-0.43349	6.58316	-0.37931		1.31654	-0.87922	6.58296	-0.78373		1.31621	2.33581	6.58101	-0.08002
1.31732	-0.20058	6.58644	-0.21622		1.31706	-0.43609	6.58649	-0.3796		1.31721	-0.87884	6.58629	-0.79121		1.31688	2.33494	6.58434	-0.08591
1.31799	-0.20049	6.58977	-0.21481		1.31773	-0.4387	6.58982	-0.38041		1.31787	-0.87847	6.58962	-0.78577		1.31754	2.33302	6.58767	-0.09089
1.31865	-0.20063	6.5931	-0.2156		1.31839	-0.44162	6.59315	-0.38555		1.31854	-0.87809	6.59295	-0.77814		1.31821	2.33073	6.591	-0.09696
1.31932	-0.20049	6.59643	-0.21187		1.31906	-0.44419	6.59648	-0.39532		1.31921	-0.8777	6.59629	-0.78172		1.31888	2.32844	6.59433	-0.09989
1.31999	-0.20035	6.59977	-0.2134		1.31972	-0.446	6.59982	-0.40017		1.31987	-0.8766	6.59962	-0.78338		1.31954	2.32615	6.59767	-0.09657
1.32065	-0.20022	6.6031	-0.2263		1.32039	-0.44719	6.60315	-0.39465		1.32054	-0.87528	6.60295	-0.77913		1.32021	2.32389	6.601	-0.08792
1.32132	-0.20007	6.60643	-0.23856		1.32106	-0.44717	6.60648	-0.38969		1.3212	-0.87403	6.60628	-0.77776		1.32088	2.32191	6.60433	-0.07665
1.32198	-0.19978	6.60976	-0.24401		1.32172	-0.44662	6.60981	-0.39511		1.32187	-0.8727	6.60961	-0.78157		1.32154	2.32064	6.60766	-0.06917
1.32265	-0.19892	6.6131	-0.2424		1.32239	-0.44605	6.61314	-0.40539		1.32254	-0.87135	6.61294	-0.78511		1.32221	2.32126	6.61099	-0.06955
1.32332	-0.19746	6.61643	-0.23703		1.32306	-0.44545	6.61647	-0.40975		1.3232	-0.8701	6.61627	-0.78474		1.32288	2.3221	6.61432	-0.07202
1.32398	-0.19558	6.61976	-0.22948		1.32372	-0.44491	6.61981	-0.41608		1.32387	-0.86979	6.61961	-0.78337		1.32354	2.32293	6.61766	-0.0749
1.32465	-0.19381	6.62309	-0.22336		1.32439	-0.44422	6.62314	-0.42217		1.32454	-0.87078	6.62294	-0.78024		1.32421	2.32377	6.62099	-0.08154
1.32532	-0.19203	6.62642	-0.22429		1.32505	-0.44368	6.62647	-0.41763		1.3252	-0.87061	6.62627	-0.78277		1.32488	2.32448	6.62432	-0.08598
1.32598	-0.19014	6.62975	-0.2311		1.32572	-0.44333	6.6298	-0.40612		1.32587	-0.87036	6.6296	-0.78697		1.32554	2.32434	6.62765	-0.07855
1.32665	-0.18773	6.63309	-0.23331		1.32639	-0.44304	6.63313	-0.40347		1.32654	-0.87012	6.63293	-0.78439		1.32621	2.32383	6.63098	-0.06694
1.32732	-0.18529	6.63642	-0.23537		1.32705	-0.44274	6.63646	-0.40183		1.3272	-0.86986	6.63626	-0.78034		1.32687	2.32262	6.63432	-0.05983
1.32798	-0.18386	6.63975	-0.23501		1.32772	-0.44244	6.6398	-0.39782		1.32787	-0.86962	6.63959	-0.78595		1.32754	2.32147	6.63765	-0.05385
1.32865	-0.18239	6.64308	-0.23042		1.32839	-0.44185	6.64313	-0.39643		1.32853	-0.86846	6.64293	-0.78653		1.32821	2.32024	6.64098	-0.05245
1.32932	-0.18096	6.64641	-0.22828		1.32905	-0.44094	6.64646	-0.39471		1.3292	-0.8682	6.64626	-0.78392		1.32887	2.31901	6.64431	-0.05861
1.32998	-0.17953	6.64975	-0.23288		1.32972	-0.44082	6.64979	-0.38778		1.32987	-0.86843	6.64959	-0.78938		1.32954	2.31803	6.64764	-0.06238
1.33065	-0.1784	6.65308	-0.23661		1.33038	-0.44144	6.65312	-0.38101		1.33053	-0.86871	6.65292	-0.79714		1.33021	2.31846	6.65097	-0.06144
1.33132	-0.17787	6.65641	-0.23913		1.33105	-0.44224	6.65645	-0.37614		1.3312	-0.86897	6.65625	-0.79869		1.33087	2.31781	6.65431	-0.06678
[truncated: 28,018 more rows]

## Sheet: Fig S3
	Fig S3
	[Mn] (μM)	V (μmol mg-1 min-1)
		# 1	# 2	# 3	Mean	SEM
	5	-0.03115	0.013103	0.035699	0.005884	0.01963
	10	0.372134	0.364132	0.399674	0.3786	0.01076
	20	0.504418	0.481821	0.473584	0.4866	0.009217
	30	0.939592	0.940122	0.895764	0.9252	0.0147
	40	0.959747	0.976913	0.948103	0.9616	0.008367
	50	0.90621	0.992829	0.990475	0.9632	0.02849
	100	0.927944	0.967958	0.970782	0.9556	0.01383
	200	0.894597	0.939555	0.996988	0.9437	0.02963
	400	0.832771	0.905504	0.903385	0.8806	0.0239
	800	0.809468	0.827593	0.897266	0.8448	0.02676
	1000	0.701901	0.767336	0.727322	0.7322	0.01905
	Condition: 50 mM Tris-HCl (pH 7.4), 2 μg enzyme, 5 - 1000 μM MnCl2, 200 μM PMS, 100 μM DCIP, 1 mM D-lactate

[truncated: 3 more sheets: Fig S5, Fig S10b, Supplementary Table 1]
